# Supplementary material for: Impact of PpSpi1, a glycosylphosphatidylinositol-anchored cell wall glycoprotein, on cell wall defects of N-glycosylation-engineered Pichia pastoris
Source: mBio. 2023 Aug 22;14(5):e00617-23. doi: 10.1128/mbio.00617-23 (PMC10653784; doi:10.1128/mbio.00617-23)
Supplement: Table S1 — The differentially expressed genes in Glyco4 compared with the GS115 WT strain at three sampling timepoints. [file mbio.00617-23-s0007.xlsx]

## Sheet: The timepoint at lag phase
Table S1 The differentially expressed genes in Glyco4 compared with the GS115 WT strain at three sampling timepoints.
Gene ID	GS115_1 FPKM	Glyco4_1 FPKM	log2(Glyco4_1/GS115_1)	Qvalue(GS115_1-vs-Glyco4_1)	Pvalue(GS115_1-vs-Glyco4_1)	Function
PAS_chr1-4_0421	0	253.29	9.51109	4.16795e-102	4.8416e-104	Homocitrate synthase isozyme, catalyzes the condensation of acetyl-CoA and alpha-ketoglutarate
PAS_chr2-1_0455	0	22.595	6.38535	1.3301e-34	6.4467e-36	Protein required for assembly of U2 snRNP into the spliceosome, forms a complex with Hsh49p and Hsh1
PAS_chr2-2_0400	0	39.885	7.25715	4.66862e-49	1.3558e-50	WD repeat-containing protein
PAS_chr2-2_0403	0	191.09	7.12554	1.21956e-46	3.81036e-48	Hypothetical protein PAS_chr2-2_0403
PAS_chr3_0949	0	234.81	9.83067	7.57598e-113	7.89007e-115	Lysyl-tRNA synthetase
PAS_chr4_0667	0	27.855	7.64608	1.32727e-56	3.08358e-58	Nucleolar protein, component of the small subunit (SSU) processome containing the U3 snoRNA
PAS_chr4_0828	0.07	16.165	5.85033	7.22256e-38	3.0088e-39	Myo-inositol transporter with strong similarity to the minor myo-inositol transporter Itr2p
PAS_chr1-3_0011	0.16	23.52	5.65907	2.53372e-41	9.64163e-43	Putative transporter, member of the sugar porter family
PAS_chr1-1_0173	0.285	10.515	2.6125	6.80865e-05	2.1041e-05	Hypothetical protein PAS_chr1-1_0173
PAS_chr1-4_0495	0.59	13.575	3.43397	1.61288e-15	1.82511e-16	Hypothetical protein PAS_chr1-4_0495
PAS_chr1-3_0165	0.72	12.63	3.14468	2.5805e-14	3.2043e-15	Putative protein of unknown function
PAS_chr4_0268	0.735	12.635	2.98709	1.58261e-10	2.61814e-11	Hypothetical protein PAS_chr4_0268
PAS_chr4_0359	0.74	13.915	3.10977	3.21619e-10	5.4301e-11	Hypothetical protein PAS_chr4_0359
PAS_chr1-4_0663	0.8	58.07	5.14186	4.59579e-51	1.2242e-52	hypothetical protein PAS_chr1-4_0663
PAS_chr3_1089	0.995	26.825	2.93273	1.37836e-06	3.37619e-07	Sporulation specific protein that localizes to the spore wall
PAS_chr4_0480	1.14	17.625	2.95198	7.36201e-12	1.11175e-12	Hypothetical protein PAS_chr4_0480
PAS_chr4_0425	1.2	16.635	2.91207	1.61322e-14	1.97089e-15	Hypothetical protein PAS_chr4_0425
PAS_chr1-1_0007	1.25	13.03	2.41258	1.86404e-07	4.0805e-08	SRR1 domain-containing protein
PAS_chr2-1_0249	1.41	11.605	2.16119	8.97832e-07	2.11826e-07	Hypothetical protein, peroxisomal 2,4-dienoyl-CoA reductase
PAS_chr4_0995	1.515	21.64	3.06632	1.43242e-24	1.08443e-25	hypothetical protein PAS_chr4_0995
PAS_chr1-4_0062	1.53	50.36	4.30403	9.5591e-67	1.97193e-68	hypothetical protein PAS_chr1-4_0062
PAS_chr4_0104	1.55	11.695	2.13526	8.03791e-09	1.54061e-09	Zinc-finger protein of unknown function
PAS_chr4_0065	1.56	17.825	2.72197	9.35735e-16	1.04012e-16	Protein involved in synthesis of the thiamine precursor hydroxymethylpyrimidine (HMP)
PAS_chr1-1_0424	1.7	12.09	2.0108	1.10403e-06	2.65359e-07	Cis-prenyltransferase involved in synthesis of long-chain dolichols
PAS_chr1-4_0625	1.76	27.89	3.25962	4.13619e-36	1.89703e-37	Hypothetical protein PAS_chr1-4_0625
PAS_chr4_0821	1.82	10.985	1.91385	5.408e-12	8.09088e-13	Alcohol oxidase
PAS_chr2-1_0270	1.83	385.095	6.88912	4.79217e-200	2.01553e-202	Plasma membrane protein with roles in the uptake of protoprophyrin IX and the efflux of heme
PAS_chr2-1_0820	1.92	11.655	1.90045	2.53652e-10	4.24192e-11	hypothetical protein PAS_chr2-1_0820
PAS_chr1-1_0108	2.095	61.095	3.83805	1.38887e-21	1.16272e-22	Hypothetical protein PAS_chr1-1_0108
PAS_chr1-3_0003	2.1	15.355	2.14793	4.05731e-12	6.02136e-13	Hypothetical protein PAS_chr1-3_0003
PAS_chr3_0440	2.125	113.245	4.5096	4.89012e-26	3.39676e-27	Lactate transporter
PAS_chr3_0662	2.16	172.01	5.25548	4.35707e-50	1.19551e-51	Ferrioxamine B transporter
PAS_chr1-3_0249	2.38	14.4	1.91822	7.12889e-12	1.07369e-12	Hypothetical protein PAS_chr1-3_0249
PAS_chr2-1_0305	2.48	21.375	2.39829	1.046e-17	1.05166e-18	Nuclear architecture related protein
PAS_chr4_0352	2.58	40.74	3.3098	1.18599e-62	2.54158e-64	Long chain fatty acyl-CoA synthetase
PAS_chr4_0072	2.585	39.26	3.20924	3.01179e-38	1.24863e-39	Protein required, along with Dph2p, Kti11p, Jjj3p, and Dph5p, for synthesis of diphthamide
PAS_chr3_0005	2.635	13.375	1.72216	4.44946e-24	3.44871e-25	Hypothetical protein PAS_chr3_0005
PAS_chr2-2_0272	2.845	17.67	1.98956	1.52942e-19	1.41516e-20	Subunit of a heterodimeric peroxisomal ATP-binding cassette transporter complex (Pxa1p-Pxa2p)
PAS_chr1-3_0299	3.075	103.005	4.40187	2.18928e-154	1.4031e-156	hypothetical protein PAS_chr1-3_0299
PAS_chr2-1_0115	3.205	30.46	2.58004	5.86497e-31	3.242e-32	Mitochondrial cytochrome-c peroxidase
PAS_chr2-1_0867	3.235	14.925	1.53478	5.53673e-07	1.2841e-07	hypothetical protein PAS_chr2-1_0867
PAS_chr3_0739	3.275	18.075	1.81574	8.2251e-15	9.74827e-16	Protein involved in DNA mismatch repair and crossing-over during meiotic recombination
PAS_chr3_0836	3.28	36.81	2.83316	6.35868e-46	2.03763e-47	Hypothetical protein PAS_chr3_0836
PAS_chr2-2_0003	3.3	68.585	3.71341	6.86305e-91	9.62174e-93	Hypothetical protein PAS_chr2-2_0003
PAS_chr2-1_0856	3.465	22.22	1.95814	7.93673e-09	1.51963e-09	3-oxoacyl
PAS_chr4_0424	3.545	16.495	1.48205	0.000262707	8.89717e-05	Hypothetical protein PAS_chr4_0424
PAS_chr2-1_0244	3.585	13.415	1.23083	0.000118995	3.83701e-05	Mitochondrial translation initiation factor 2
PAS_chr3_0256	3.62	11.82	1.06036	0.000753565	0.000276493	mRNA 3\' end processing factor
PAS_chr4_0043	3.81	12.025	1.02573	0.000268899	9.13383e-05	Mitochondrial aldehyde dehydrogenase
PAS_chr2-1_0294	3.825	12.95	1.12373	5.26726e-05	1.6056e-05	Hypothetical protein PAS_chr2-1_0294
PAS_chr4_0044	4	23.165	1.88999	7.09007e-18	7.07161e-19	Hypothetical protein PAS_chr4_0044
PAS_chr1-4_0391	4.065	14.495	1.21068	4.09242e-08	8.33565e-09	Oligopeptide transporter
PAS_chr4_0039	4.085	19.36	1.60984	1.98636e-13	2.61373e-14	Meiosis-specific protein with similarity to phospholipase B
PAS_chr1-4_0311	4.095	13.955	1.12877	3.42824e-05	1.01138e-05	Highly conserved nuclear protein required for actin cytoskeleton organization
PAS_chr3_0276	4.195	14.2	1.11663	0.00020661	6.88562e-05	Hypothetical protein PAS_chr3_0276
PAS_FragB_0019	4.205	17.01	1.3446	2.54291e-05	7.30839e-06	tRNA-dihydrouridine synthase 1
PAS_chr3_0995	4.21	18.625	1.48997	1.29968e-07	2.77741e-08	Hypothetical protein PAS_chr3_0995
PAS_chr1-3_0123	4.27	29.385	2.08546	1.49459e-12	2.15223e-13	Putative protein of unknown function
PAS_chr1-4_0190	4.55	17.005	1.27339	1.2746e-07	2.71615e-08	Putative protein of unknown function
PAS_chr1-3_0005	4.585	16.61	1.2128	2.84933e-05	8.28604e-06	Hypothetical protein PAS_chr1-3_0005
PAS_chr1-4_0126	4.61	14.6	1.00523	0.00487621	0.00210175	Palmitoyltransferase for Vac8p, required for vacuolar membrane fusion
PAS_chr4_0588	4.655	52.91	2.76376	1.16177e-20	1.01216e-21	Hypothetical protein PAS_chr4_0588
PAS_chr2-1_0768	4.705	18.83	1.38124	1.14499e-12	1.63275e-13	Deoxycytidyl transferase, forms a complex with the subunits of DNA polymerase zeta, Rev3p and Rev7p
PAS_chr2-1_0630	4.805	17.36	1.22309	4.45393e-07	1.02227e-07	Microtubule effector required for tubulin heterodimer formation
PAS_chr2-1_0032	4.975	16.32	1.0573	0.00309228	0.00127412	Putative protein of unknown function with similarity to glutamine amidotransferase proteins
PAS_chr3_0932	5.015	1200.05	7.1994	0	0	NAD(+)-dependent formate dehydrogenase, may protect cells from exogenous formate
PAS_chr1-3_0193	5.07	18.38	1.2136	3.58768e-05	1.06344e-05	Protein phosphatase
PAS_chr4_0077	5.09	27.365	1.75574	2.55632e-10	4.2904e-11	Hypothetical protein PAS_chr4_0077
PAS_chr2-1_0374	5.105	19.68	1.28982	2.67759e-05	7.74372e-06	Subunit of tRNA-specific adenosine-34 deaminase
PAS_chr4_0554	5.12	17.76	1.08047	0.018613	0.00927111	Hypothetical protein PAS_chr4_0554
PAS_chr1-3_0280	5.195	26.87	1.67373	9.9665e-07	2.37136e-07	Hypothetical protein PAS_chr1-3_0280
PAS_chr4_0080	5.22	301.325	5.16639	4.13685e-192	1.90562e-194	Hypothetical protein PAS_chr4_0080
PAS_chr1-4_0541	5.44	16.82	1.02465	9.03009e-12	1.37088e-12	Separase, a caspase-like cysteine proteas
PAS_chr2-2_0005	5.45	26.04	1.63286	9.11185e-19	8.65014e-20	Plasma membrane Mg(2+) transporter, expression and turnover are regulated by Mg(2+) concentration
PAS_chr4_0756	5.565	22.25	1.36508	1.03212e-08	1.99767e-09	Mitochondrial protein kinase
PAS_chr3_0348	5.745	24.735	1.47268	3.98915e-10	6.79906e-11	Hypothetical protein PAS_chr3_0348
PAS_chr1-1_0205	5.875	27.7	1.46966	0.00168385	0.000662343	Hypothetical protein PAS_chr1-1_0205
PAS_chr3_0125	5.96	24.54	1.4061	1.89018e-09	3.44116e-10	Putative protein of unknown function
PAS_chr1-3_0036	6.01	18.615	1.01372	1.10238e-05	3.02256e-06	Putative protein of unknown function
PAS_chr2-1_0373	6.16	20.22	1.09616	4.01756e-07	9.12459e-08	Reverse transcriptase subunit of the telomerase holoenzyme
PAS_chr4_0059	6.39	27.575	1.46951	6.89209e-09	1.31133e-09	Hypothetical protein PAS_chr4_0059
PAS_chr4_0863	6.525	23.4	1.22703	4.0136e-10	6.8568e-11	Hypothetical protein PAS_chr4_0863
PAS_chr1-4_0699	6.575	30.915	1.58244	6.46078e-09	1.22539e-09	hypothetical protein PAS_chr1-4_0699
PAS_chr4_0005	6.62	27.98	1.4621	1.0585e-16	1.12782e-17	Proton-coupled oligopeptide transporter of the plasma membrane
PAS_chr1-4_0475	6.655	22.095	1.11269	7.59784e-07	1.78039e-07	Dolichyl-phosphoglucose-dependent alpha-1,2 glucosyltransferase of the ER
PAS_chr2-2_0267	6.725	62.63	2.58383	3.91551e-46	1.24688e-47	3-ketoacyl-CoA thiolase with broad chain length specificity
PAS_chr3_0112	6.84	25.06	1.23425	2.56996e-06	6.52142e-07	Essential serine kinase involved in cell cycle progression and processing of the 20S pre-rRNA into m
PAS_chr3_0941	6.96	22.89	1.09713	1.00237e-06	2.38899e-07	Subunit of the origin recognition complex, which directs DNA replication
PAS_chr2-2_0186	7.04	35.83	1.71999	8.47989e-18	8.49178e-19	Peroxisomal membrane signal receptor for the C-terminal tripeptide signal sequence (PTS1)
PAS_chr3_0149	7.06	51.415	2.23053	1.63099e-32	8.59103e-34	Hypothetical protein PAS_chr3_0149
PAS_chr2-1_0772	7.095	58.625	2.42122	7.29253e-44	2.52675e-45	Component of the mannan polymerase I
PAS_chr1-3_0212	7.21	23.065	1.06053	1.79511e-06	4.46529e-07	Lanosterol 14-alpha-demethylase
PAS_chr2-1_0678	7.245	24.81	1.15944	2.42598e-09	4.47005e-10	Protein involved in the transcription of 35S rRNA genes by RNA polymerase I
PAS_chr2-2_0130	7.365	26.895	1.22323	1.75817e-05	4.95444e-06	Essential protein involved in maturation of 18S rRNA
PAS_chr3_0757	7.555	31.825	1.44296	4.06392e-11	6.45442e-12	Nucleolar protein, forms a complex with Nop14p
PAS_chr3_0717	7.69	24.46	1.05813	1.43987e-07	3.10295e-08	Hypothetical protein PAS_chr3_0717
PAS_chr4_0256	7.77	24.15	1.00811	0.00019968	6.63868e-05	Essential protein required for the accumulation of box C/D snoRNA
PAS_chr1-4_0344	7.955	30.2	1.30249	4.80331e-11	7.68646e-12	Essential nucleolar protein of unknown function
PAS_chr4_1001	8.15	54.215	1.99739	2.71849e-07	6.0925e-08	hypothetical protein PAS_chr4_1001
PAS_chr1-3_0250	8.245	27.75	1.12603	5.9409e-06	1.57416e-06	Mitochondrial carrier protein involved in the accumulation of CoA in the mitochondrial matrix
PAS_chr1-1_0140	8.255	31.43	1.3087	8.94007e-10	1.57566e-10	Hypothetical protein PAS_chr1-1_0140
PAS_chr1-4_0283	8.275	38.935	1.60821	5.99054e-14	7.60666e-15	Poly(A) binding protein, part of the 3\'-end RNA-processing complex
PAS_chr4_0132	8.895	34.47	1.3408	3.00843e-14	3.74773e-15	Putative protein of unknown function
PAS_chr2-1_0273	9.06	31.365	1.17186	8.18423e-07	1.92271e-07	Protein involved in bud-site selection
PAS_chr3_0623	9.32	38.19	1.41509	1.77427e-11	2.77742e-12	Ornithine carbamoyltransferase (carbamoylphosphate:L-ornithine carbamoyltransferase)
PAS_chr4_0029	9.325	34.715	1.28587	2.80183e-13	3.73166e-14	Hypothetical protein PAS_chr4_0029
PAS_chr2-2_0455	9.33	38.565	1.43666	9.71734e-20	8.91356e-21	hypothetical protein PAS_chr2-2_0455
PAS_chr4_0030	9.53	47.73	1.70227	5.78593e-22	4.75111e-23	Putative ATP-dependent RNA helicase of the DEAD-box family involved in ribosomal biogenesis
PAS_chr3_0508	9.57	51.42	1.80939	1.47833e-27	9.59298e-29	Specificity factor required for Rsp5p-dependent ubiquitination and sorting of cargo proteins
PAS_chr3_0292	9.595	34.935	1.23223	3.07478e-07	6.91563e-08	Essential protein possibly involved in secretion
PAS_chr4_0109	9.76	38.505	1.37458	5.60999e-23	4.48305e-24	Component of the condensin complex, essential SMC chromosomal ATPase family member
PAS_chr4_0062	9.955	37.405	1.30286	1.73553e-17	1.76229e-18	Vacuolar membrane protein
PAS_chr1-4_0206	10.285	37.125	1.23497	1.29569e-08	2.5431e-09	Oleic acid-inducible, peroxisomal matrix localized lipase
PAS_chr3_1008	10.29	143.52	3.12609	1.04026e-46	3.22931e-48	Hypothetical protein PAS_chr3_1008
PAS_chr2-1_0132	10.415	38.735	1.28936	4.9318e-18	4.88933e-19	Hypothetical protein PAS_chr2-1_0132
PAS_chr4_0919	10.475	32.385	1.00574	0.000303088	0.000103741	hypothetical protein PAS_chr4_0919
PAS_chr2-1_0388	10.66	34.575	1.07241	0.000114342	3.66867e-05	Subunit of tRNA-specific adenosine-34 deaminase
PAS_chr4_0009	11.045	96.29	2.4897	2.15383e-40	8.32545e-42	Hypothetical protein PAS_chr4_0009
PAS_chr4_0399	11.075	84.235	2.29871	2.4517e-45	8.10194e-47	Ferric reductase and cupric reductase
PAS_chr4_0068	11.13	42.79	1.32167	1.75468e-08	3.46157e-09	Hypothetical protein PAS_chr4_0068
PAS_chr2-1_0236	11.175	101.78	2.52071	2.55179e-22	2.08518e-23	Sulfiredoxin, contributes to oxidative stress resistance by reducing cysteine-sulfinic acid groups i
PAS_chr2-1_0301	11.45	35.25	1.02266	8.81401e-18	8.84402e-19	Voltage-gated high-affinity calcium channel
PAS_chr3_0131	11.6	41.22	1.19618	3.57271e-05	1.05829e-05	Essential nucleolar protein that is a component of the SSU (small subunit) processome involved in th
PAS_chr3_0229	11.605	43.71	1.29652	5.34904e-09	1.0081e-09	Protein of unknown function
PAS_chr1-4_0704	11.765	39.635	1.13072	2.14826e-05	6.10101e-06	hypothetical protein PAS_chr1-4_0704
PAS_chr3_0530	11.785	38.28	1.08856	2.8128e-08	5.66729e-09	Hypothetical protein PAS_chr3_0530
PAS_chr1-1_0057	12.18	44.165	1.24728	1.7532e-11	2.73882e-12	Putative protein serine/threonine kinase expressed at the end of meiosis
PAS_chr4_0127	12.635	55.515	1.50771	1.44791e-13	1.88783e-14	RNAase III
PAS_chr4_0661	12.66	48.015	1.29676	3.9521e-08	8.04192e-09	Essential nuclear protein, constituent of 66S pre-ribosomal particles
PAS_chr1-1_0393	12.915	61.425	1.63855	9.5089e-30	5.54194e-31	Chitin synthase I
PAS_chr2-2_0322	13.09	41.17	1.04006	4.47051e-05	1.34572e-05	Hypothetical protein PAS_chr2-2_0322
PAS_chr2-1_0048	13.235	59.875	1.57087	2.10701e-29	1.2491e-30	Ferric reductase and cupric reductase, reduces siderophore-bound iron and oxidized copper prior to u
PAS_chr2-1_0750	13.49	49.655	1.27036	6.05104e-11	9.76796e-12	Putative protein of unknown function
PAS_chr4_0096	13.725	50.56	1.27837	4.01247e-14	5.03065e-15	Hypothetical protein PAS_chr4_0096
PAS_chr4_0240	14.02	51.155	1.26231	7.26437e-17	7.63828e-18	Ferric reductase, reduces siderophore-bound iron prior to uptake by transporters
PAS_chr2-1_0469	14.05	48.665	1.18746	6.9533e-17	7.28335e-18	Protein with similarity to hect domain E3 ubiquitin-protein ligases
PAS_chr4_0470	14.06	243.92	3.48619	7.82522e-125	7.36602e-127	Mitochondrial aldehyde dehydrogenase
PAS_chr2-1_0005	14.115	44.775	1.05769	1.79234e-06	4.45123e-07	Hypothetical protein PAS_chr2-1_0005
PAS_chr4_0983	14.24	72.5	1.72843	1.24609e-16	1.33519e-17	hypothetical protein PAS_chr4_0983
PAS_FragB_0025	14.335	57.625	1.39459	3.20553e-12	4.71231e-13	Phytanoyl-CoA dioxygenase domain-containing protein
PAS_chr1-4_0086	14.345	60.025	1.45382	7.33803e-15	8.62692e-16	Hypothetical protein PAS_chr1-4_0086
PAS_chr4_0793	14.51	45.41	1.0411	3.83898e-07	8.68057e-08	Hypothetical protein PAS_chr4_0793
PAS_chr4_0098	14.775	75.605	1.74403	2.01355e-31	1.09691e-32	Subunit of Elongator complex, which is required for modification of wobble nucleosides in tRNA
PAS_chr4_0006	14.895	58.385	1.36251	1.0174e-14	1.21444e-15	High affinity nicotinic acid plasma membrane permease
PAS_chr4_0133	15.065	61.775	1.42434	5.75164e-13	7.95992e-14	Hypothetical protein PAS_chr4_0133
PAS_chr1-1_0101	15.46	55.885	1.24792	6.52631e-15	7.64649e-16	Hypothetical protein PAS_chr1-1_0101
PAS_chr1-4_0612	15.66	73.29	1.61661	2.11047e-25	1.5259e-26	Hypothetical protein PAS_chr1-4_0612
PAS_chr2-1_0446	15.685	48.245	1.01661	2.84643e-06	7.25147e-07	Hypothetical protein PAS_chr2-1_0446
PAS_chr2-1_0050	15.715	87.765	1.87124	4.61345e-42	1.69089e-43	Plasma membrane ATP-binding cassette (ABC) transporter required for the export of a-factor, catalyze
PAS_chr2-2_0143	15.74	52.99	1.14929	5.02628e-18	4.99306e-19	Component of the Trk1p-Trk2p potassium transport system
PAS_chr2-1_0108	15.79	53.105	1.14807	8.80723e-17	9.33112e-18	Hypothetical protein PAS_chr2-1_0108
PAS_chr2-1_0071	15.925	50.85	1.06442	6.61709e-08	1.37696e-08	Putative protein kinase, possible substrate of cAMP-dependent protein kinase (PKA)
PAS_chr4_0697	16.14	51.35	1.0632	7.30229e-08	1.52686e-08	RNA polymerase III subunit C34
PAS_chr4_0088	16.77	55.445	1.12579	3.6645e-23	2.92103e-24	Essential protein involved in intracellular protein transport
PAS_chr2-1_0332	17	68.83	1.391	1.1025e-06	2.64528e-07	Hypothetical protein PAS_chr2-1_0332
PAS_chr4_0277	17.075	61.395	1.24403	8.37939e-23	6.72969e-24	Protein that interacts with Sin3p in a two-hybrid assay
PAS_chr4_0972	17.095	219.715	3.05692	3.78882e-72	7.20886e-74	hypothetical protein PAS_chr4_0972
PAS_chr1-3_0293	17.355	54.775	1.05648	4.9151e-13	6.75298e-14	hypothetical protein PAS_chr1-3_0293
PAS_chr2-1_0727	17.45	85.7	1.68735	1.22981e-29	7.2168e-31	UDP-N-acetyl-glucosamine-1-P transferase
PAS_chr4_0342	17.685	105.675	1.96522	1.76712e-38	7.18455e-40	Acid trehalase required for utilization of extracellular trehalose
PAS_chr4_0084	17.92	57.015	1.06898	1.0234e-11	1.56185e-12	Histone acetyltransferase catalytic subunit of the native multisubunit complex (NuA4)
PAS_chr3_0002	18.025	113.705	1.49817	2.03008e-37	8.70091e-39	Hypothetical protein PAS_chr3_0002
PAS_chr1-4_0417	18.085	58.28	1.08734	2.87932e-13	3.84063e-14	Alpha-1,2-mannosyltransferase
PAS_chr1-3_0205	18.14	80.14	1.53285	3.71296e-19	3.48021e-20	Hypothetical protein PAS_chr1-3_0205
PAS_chr2-2_0032	18.68	60.09	1.08629	3.70251e-17	3.82634e-18	Cytoplasmic protein of unknown function
PAS_chr1-1_0490	18.715	65.08	1.19477	1.77427e-11	2.77886e-12	hypothetical protein PAS_chr1-1_0490
PAS_chr2-1_0580	18.72	96.355	1.74804	6.3424e-24	4.94131e-25	Cytosolic NADP-specific isocitrate dehydrogenase
PAS_chr2-1_0331	18.8	63.495	1.15436	4.70553e-15	5.44722e-16	Mitotic spindle midzone localized microtubule-associated protein (MAP) family member
PAS_chr1-3_0228	18.88	76.92	1.40052	6.12949e-10	1.0668e-10	Essential protein involved in rRNA and snoRNA maturation
PAS_chr1-4_0395	19	121.705	2.0655	7.13956e-39	2.88843e-40	Transcriptional activator of genes regulated by nitrogen catabolite repression (NCR)
PAS_chr4_0019	19.435	64.52	1.13176	2.26117e-18	2.21453e-19	Component of the SPS plasma membrane amino acid sensor system (Ssy1p-Ptr3p-Ssy5p)
PAS_chr3_0736	19.475	78.675	1.41128	3.75487e-24	2.88779e-25	Putative protein of unknown function
PAS_chr4_0857	19.485	77.875	1.39758	2.06524e-26	1.42287e-27	Hypothetical protein PAS_chr4_0857
PAS_chr4_0913	19.675	88.41	1.43379	0.000355333	0.000123545	hypothetical protein PAS_chr4_0913
PAS_chr3_0505	19.85	100.34	1.70481	5.51705e-16	6.06622e-17	Putative protein of unknown function
PAS_chr3_0777	20.19	76.36	1.31645	4.29826e-21	3.69307e-22	Putative protein of unknown function
PAS_chr4_0117	20.395	79.48	1.35047	2.24168e-10	3.72641e-11	Hypothetical protein PAS_chr4_0117
PAS_chr2-1_0594	20.41	62.675	1.01987	4.5176e-13	6.1978e-14	Protein required, along with Dph1p, Kti11p, Jjj3p, and Dph5p, for synthesis of diphthamide
PAS_chr1-3_0269	20.825	164.665	2.37477	1.51193e-81	2.51331e-83	Proline oxidase, nuclear-encoded mitochondrial protein
PAS_chr4_0147	21.345	855.015	4.69415	0	0	Aromatic aminotransferase II
PAS_chr1-4_0109	21.465	68.645	1.07814	6.66557e-09	1.2669e-09	Protein involved in iron metabolism in mitochondria
PAS_chr4_0766	22.025	86.575	1.36482	8.0713e-06	2.17099e-06	Hypothetical protein PAS_chr4_0766
PAS_chr2-2_0486	22.07	67.355	1.00853	9.9724e-06	2.7163e-06	hypothetical protein PAS_chr2-2_0486
PAS_chr3_0671	22.175	85.89	1.34956	1.48004e-18	1.41986e-19	Hypothetical protein PAS_chr3_0671
PAS_chr2-1_0385	22.54	75.985	1.1534	3.20121e-10	5.39839e-11	Hypothetical protein PAS_chr2-1_0385
PAS_chr1-3_0147	22.565	73.125	1.09807	1.8887e-20	1.66817e-21	Protein implicated in polar growth, functionally redundant with Boi1p
PAS_chr1-3_0043	22.57	69.6	1.02682	3.14371e-17	3.23626e-18	Pheromone-regulated protein, predicted to have 5 transmembrane segments
PAS_chr2-2_0028	23.035	98.195	1.48779	1.11326e-26	7.55846e-28	Putative protein, acetyl coenzyme A transporter
PAS_chr2-2_0208	23.04	129.635	1.87808	1.50241e-18	1.44433e-19	Hypothetical protein PAS_chr2-2_0208
PAS_chr4_0126	23.085	73.36	1.06951	1.60396e-14	1.95636e-15	Hypothetical protein PAS_chr4_0126
PAS_chr1-4_0246	23.1	94.14	1.42352	3.70085e-24	2.83882e-25	Divalent metal ion transporter involved in manganese homeostasis
PAS_chr1-3_0013	23.28	116.43	1.68983	3.14254e-13	4.21335e-14	Hypothetical protein PAS_chr1-3_0013
PAS_chr2-1_0240	23.47	75.495	1.08669	8.2251e-15	9.75217e-16	Hypothetical protein PAS_chr2-1_0240
PAS_chr2-2_0492	23.61	115.61	1.68896	1.214e-34	5.83539e-36	hypothetical protein PAS_chr2-2_0492
PAS_chr4_0014	23.61	110.945	1.63095	4.81531e-45	1.61057e-46	Hypothetical protein PAS_chr4_0014
PAS_chr2-2_0394	23.825	105.935	1.54714	6.95653e-23	5.57303e-24	Hypothetical protein PAS_chr2-2_0394
PAS_chr2-1_0027	23.965	72.805	1.00373	1.05951e-09	1.87796e-10	Putative protein of unknown function
PAS_chr4_0235	24.68	104.765	1.48557	1.05385e-41	3.96803e-43	Hypothetical protein PAS_chr4_0235
PAS_chr4_0070	24.82	95.64	1.34622	9.29884e-21	8.04546e-22	Hypothetical protein PAS_chr4_0070
PAS_chr4_0067	25.18	77.015	1.00994	2.02817e-13	2.67281e-14	Mitochondrial ribosomal protein of the small subunit
PAS_chr3_0578	25.45	730.46	4.21846	5.86598e-245	1.99723e-247	Peroxisomal nudix pyrophosphatase with specificity for coenzyme A and CoA derivatives, may function
PAS_chr1-1_0109	26.7	82.57	1.02965	1.01496e-09	1.79697e-10	Hypothetical protein PAS_chr1-1_0109
PAS_chr4_0091	26.85	88.205	1.1182	1.0828e-18	1.03228e-19	Kinesin-related motor protein involved in mitotic spindle positioning
PAS_chr1-4_0300	27.015	95.475	1.22079	3.48238e-15	3.98246e-16	Protein of unknown function required for sister chromatid cohesion
PAS_chr1-1_0033	27.2	117.915	1.51487	1.66476e-27	1.08361e-28	Hypothetical protein PAS_chr1-1_0033
PAS_chr4_0496	27.3	83.78	1.0222	2.15184e-07	4.74929e-08	Peroxisomal ubiquitin conjugating enzyme
PAS_chr3_0069	27.485	89.06	1.09855	5.44672e-19	5.138e-20	Carnitine acetyl-CoA transferase present in both mitochondria and peroxisomes, transfers activated a
PAS_chr1-1_0171	27.535	145.03	1.79056	1.20623e-36	5.33901e-38	Negative regulator of the glucose-sensing signal transduction pathway
PAS_chr2-2_0044	28.345	86.045	1.00559	7.83285e-13	1.09971e-13	Phosphatidate cytidylyltransferase (CDP-diglyceride synthetase)
PAS_chr2-2_0437	28.345	99.44	1.21184	6.19227e-28	3.96861e-29	Glycogen debranching enzyme containing glucanotranferase and alpha-1,6-amyloglucosidase activities
PAS_chr1-1_0031	28.58	91.425	1.07474	4.12959e-11	6.56698e-12	Cytoplasmic pre-60S factor
PAS_chr4_0553	29.12	143.605	1.70128	3.2118e-56	7.59047e-58	Hypothetical protein PAS_chr4_0553
PAS_chr4_0031	29.365	127.475	1.51263	1.61412e-19	1.49677e-20	RNA polymerase III subunit C37
PAS_chr2-1_0311	29.625	303.725	2.7498	1.01125e-144	7.08869e-147	NAD(+)-dependent glutamate dehydrogenase, degrades glutamate to ammonia and alpha-ketoglutarate
PAS_chr2-1_0546	30.875	94.895	1.02672	6.59831e-09	1.25279e-09	Hypothetical protein PAS_chr2-1_0546
PAS_chr1-1_0034	30.93	128.745	1.45952	2.46026e-19	2.29617e-20	vacuolar sorting protein
PAS_chr1-1_0023	31.34	110.595	1.19444	0.0016538	0.000648538	Hypothetical protein PAS_chr1-1_0023
PAS_chr2-1_0009	31.59	97.31	1.01836	4.4117e-10	7.58993e-11	Hypothetical protein PAS_chr2-1_0009
PAS_chr3_0401	32.11	112.355	1.17862	0.00233832	0.000939451	Hypothetical protein PAS_chr3_0401
PAS_chr2-1_0360	32.19	193.665	1.98296	3.50695e-49	9.90347e-51	Putative protein with sequence similarity to hydroxyacid dehydrogenases
PAS_chr1-1_0486	32.25	109.74	1.17071	5.35482e-11	8.62262e-12	hypothetical protein PAS_chr1-1_0486
PAS_chr3_0356	32.325	164.6	1.74749	9.67467e-26	6.9174e-27	Hypothetical protein PAS_chr3_0356
PAS_chr2-1_0827	32.585	107.515	1.12759	1.71383e-12	2.47824e-13	hypothetical protein PAS_chr2-1_0827
PAS_chr1-1_0489	33.75	107.45	1.07676	6.06914e-10	1.05386e-10	hypothetical protein PAS_chr1-1_0489
PAS_chr2-2_0015	33.94	229.75	2.15628	4.78843e-86	7.38452e-88	One of several homologs of bacterial chaperone DnaJ, located in the ER lumen
PAS_chr2-1_0566	33.96	117.08	1.18449	2.66932e-15	3.04195e-16	Vacuolar protein of unknown function
PAS_chr3_1068	34.435	115.19	1.15221	1.08981e-07	2.30927e-08	Protein of unknown function that associates with ribosomes
PAS_chr1-1_0348	35.015	119.83	1.17436	3.14254e-13	4.21691e-14	Protein involved in mating response, invasive/filamentous growth, and osmotolerance
PAS_chr4_0468	35.285	168.6	1.15049	1.41431e-24	1.06789e-25	Transcription factor required for gene regulation in repsonse to pheromones
PAS_chr4_0081	35.865	179.025	1.56601	1.33272e-34	6.48611e-36	Riboflavin synthase
PAS_chr4_0092	36.245	120.68	1.13903	4.07029e-17	4.21458e-18	Putative protein of unknown function
PAS_chr2-1_0501	37.385	113.06	1.00025	4.19557e-19	3.94096e-20	Plasma membrane protein that may be involved in osmotolerance
PAS_chr2-1_0389	37.92	118.1	1.04333	2.93199e-19	2.74231e-20	Sorting nexin
PAS_chr1-1_0449	37.995	224.95	1.95807	8.12073e-32	4.34255e-33	Protein with similarity to members of a family of flavodoxin-like proteins
PAS_chr4_0260	38.555	138.785	1.25037	8.55096e-29	5.25765e-30	Nonessential putative serine/threonine protein kinase of unknown cellular role
PAS_chr2-1_0117	38.56	140.09	1.2643	7.73502e-27	5.20727e-28	GTPase activating protein (GAP) for Rho1p, involved in signaling to the actin cytoskeleton, null mut
PAS_chr4_0073	40.66	126.56	1.04166	1.48285e-21	1.24437e-22	Component of the conserved oligomeric Golgi complex (Cog1p through Cog8p)
PAS_chr1-1_0131	41.305	225.665	1.8446	5.61429e-56	1.33807e-57	General transcriptional co-repressor, acts together with Tup1p
PAS_chr4_0783	43.225	261.43	1.88932	3.04316e-09	5.65602e-10	Glycerol kinase, converts glycerol to glycerol-3-phosphate
PAS_chr2-1_0047	45.985	141.52	1.03784	2.02217e-08	4.02975e-09	Cytosine deaminase, zinc metalloenzyme that catalyzes the hydrolytic deamination of cytosine to urac
PAS_chr4_0082	46.235	166.785	1.25239	1.18474e-21	9.87086e-23	Essential protein involved in a late step of 60S ribosomal subunit assembly or modification
PAS_chr4_0916	46.645	174.455	1.30548	1.3113e-29	7.72128e-31	hypothetical protein PAS_chr4_0916
PAS_chr1-1_0118	51.89	367.645	2.22409	2.64039e-87	4.01902e-89	Hypothetical protein PAS_chr1-1_0118
PAS_chr1-1_0147	52.08	158.81	1.01253	7.40594e-15	8.7216e-16	Putative mannosidase, essential glycosylphosphatidylinositol (GPI)-anchored membrane protein
PAS_chr2-1_0723	52.745	211.265	1.4017	1.85127e-21	1.56466e-22	Transcriptional activator related to Msn2p
PAS_chr2-1_0573	52.935	207.63	1.37417	1.66899e-18	1.60782e-19	Putative xylose and arabinose reductase
PAS_chr2-1_0767	53.74	563.95	2.78678	1.75128e-168	9.4702e-171	Acetyl-coA synthetase isoform
PAS_chr3_0778	56.92	203.445	1.23855	1.47659e-23	1.16518e-24	Hypothetical protein PAS_chr3_0778
PAS_chr1-3_0169	56.96	475.955	2.46423	3.17111e-99	3.87418e-101	Hypothetical protein PAS_chr1-3_0169
PAS_chr1-1_0378	59.11	200.38	1.16849	3.0425e-13	4.07047e-14	Putative transmembrane protein involved in export of ammonia
PAS_chr2-1_0323	59.305	238.545	1.4205	7.90941e-24	6.19383e-25	Essential Hsp90p co-chaperone
PAS_chr3_1014	60.78	215.435	1.23297	3.98678e-21	3.41747e-22	Essential subunit of Sec63 complex (Sec63p, Sec62p, Sec66p and Sec72p)
PAS_chr4_0022	61.835	208.92	1.15963	1.55222e-31	8.39374e-33	Ubiquitin-specific protease that may play a role in ubiquitin precursor processing
PAS_chr2-2_0131	62.16	492.085	2.38026	1.53879e-92	2.12651e-94	Catalase A, breaks down hydrogen peroxide in the peroxisomal matrix formed by acyl-CoA oxidase (Pox1
PAS_chr4_0042	64.24	219.22	1.18214	4.13789e-11	6.58892e-12	Hypothetical protein PAS_chr4_0042
PAS_chr2-1_0210	64.725	2638.88	4.45588	2.19577e-42	7.95985e-44	Hypothetical protein PAS_chr2-1_0210
PAS_chr4_0915	65.385	402.98	2.02754	2.17424e-27	1.4283e-28	hypothetical protein PAS_chr4_0915
PAS_chr3_0406	68	231.66	1.17536	2.45081e-21	2.0812e-22	D-aspartate oxidase
PAS_c121_0002	68.98	232.71	1.1605	5.34448e-25	3.93905e-26	Hypothetical protein PAS_c121_0002
PAS_chr1-3_0063	69.105	230.16	1.13969	3.92003e-30	2.2454e-31	Molecular chaperone of the endoplasmic reticulum lumen
PAS_chr1-1_0226	70.125	375.04	1.81382	9.10717e-43	3.26494e-44	Vacuolar proteinase B (yscB), a serine protease of the subtilisin family
PAS_chr4_0099	70.38	266.315	1.32437	4.29259e-30	2.476e-31	Hypothetical protein PAS_chr4_0099
PAS_chr3_0030	71.655	1261.94	3.52944	5.99123e-272	1.91988e-274	Hypothetical protein PAS_chr3_0030
PAS_chr3_0895	72.455	271.15	1.30687	3.09189e-27	2.06828e-28	Serine/threonine MAP kinase
PAS_chr3_0286	72.975	383.765	1.79397	7.15666e-53	1.79167e-54	Hypothetical protein PAS_chr3_0286
PAS_chr1-3_0276	74.335	249.015	1.14356	2.09807e-21	1.77746e-22	Mucin family member
PAS_chr2-2_0331	79.61	281.01	1.22696	3.93828e-24	3.03673e-25	Hypothetical protein PAS_chr2-2_0331
PAS_chr4_0704	84.11	256.38	1.02682	6.4823e-14	8.25704e-15	Conserved protein that is a component of autophagosomes and Cvt vesicles
PAS_chr2-1_0659	86.165	316.4	1.27973	7.98394e-33	4.14148e-34	Proline permease, required for high-affinity transport of proline
PAS_chr1-3_0174	86.315	326.18	1.32576	7.1874e-34	3.61313e-35	One of several homologs of bacterial chaperone DnaJ, located in the ER lumen
PAS_chr1-4_0040	87.095	374.805	1.50147	6.64626e-26	4.69883e-27	High affinity iron permease involved in the transport of iron across the plasma membrane
PAS_chr2-2_0496	89.535	364.675	1.42936	4.74124e-42	1.74722e-43	hypothetical protein PAS_chr2-2_0496
PAS_chr4_0060	89.77	307.765	1.19906	7.69648e-18	7.69186e-19	Evolutionarily conserved glucosamine-6-phosphate acetyltransferase
PAS_chr1-1_0110	91.215	323.45	1.23821	1.74064e-24	1.32126e-25	Mitochondrial matrix protein involved in biogenesis of iron-sulfur (Fe/S) cluster of Fe/S proteins
PAS_chr2-1_0254	91.345	318.01	1.2063	2.27264e-27	1.50204e-28	Hypothetical protein PAS_chr2-1_0254
PAS_chr4_0988	96.985	672.91	2.19992	1.0137e-96	1.31965e-98	hypothetical protein PAS_chr4_0988
PAS_chr2-1_0239	98.065	313.655	1.10019	1.61311e-15	1.8286e-16	Integral membrane protein localized to late Golgi vesicles along with the v-SNARE Tlg2p
PAS_chr4_0610	98.405	310.495	1.06786	1.43442e-20	1.25831e-21	Gamma subunit of the oligosaccharyltransferase complex of the ER lumen, which catalyzes asparagine-l
PAS_chr3_0287	98.875	535.365	1.84266	8.46551e-60	1.86502e-61	Integral membrane protein localized to mitochondria (untagged protein) and eisosomes, immobile patch
PAS_chr2-2_0116	99.695	487.835	1.70135	1.3578e-49	3.80716e-51	ER associated glutathione S-transferase capable of homodimerization
PAS_chr4_0920	101.355	313	1.03507	1.93953e-18	1.88787e-19	hypothetical protein PAS_chr4_0920
PAS_chr2-1_0008	101.365	493.42	1.70916	7.47787e-34	3.77413e-35	Putative protein-methionine-R-oxide reductase
PAS_chr1-4_0167	102.63	426.69	1.45904	1.07698e-30	6.08267e-32	Putative protein of unknown function
PAS_chr2-1_0287	109.65	534.175	1.69044	2.13897e-48	6.29738e-50	Protein localized to COPII-coated vesicles
PAS_chr4_0584	110.71	421.735	1.332	4.25814e-36	1.96149e-37	Aspartic protease, attached to the plasma membrane via a glycosylphosphatidylinositol (GPI) anchor
PAS_chr1-4_0685	115.575	352.37	1.0134	1.15809e-19	1.06694e-20	Dolichyl-diphosphooligosaccharide--protein glycosyltransferase subunit STT3
PAS_chr3_0422	122.56	458.36	1.31145	1.39743e-28	8.76018e-30	Hypothetical protein PAS_chr3_0422
PAS_chr1-4_0282	122.71	367.53	1.00265	9.50831e-16	1.05881e-16	Histone H1, a linker histone required for nucleosome packaging at restricted sites
PAS_chr1-1_0381	122.73	1169.09	1.63328	1.09722e-47	3.29628e-49	bZIP transcription factor (ATF/CREB1 homolog) that regulates the unfolded protein response
PAS_chr2-1_0874	132.67	680.195	1.76667	2.28274e-62	4.93764e-64	hypothetical protein PAS_chr2-1_0874
PAS_chr2-1_0853	134.315	655.25	1.6876	1.03439e-53	2.52746e-55	hypothetical protein PAS_chr2-1_0853
PAS_chr2-1_0212	142.925	482.19	1.15945	6.78368e-31	3.76342e-32	Protein O-mannosyltransferase, transfers mannose residues from dolichyl phosphate-D-mannose to prote
PAS_chr2-1_0404	146.335	714.33	1.68692	8.49031e-53	2.14256e-54	Transcriptional repressor and activator
PAS_chr4_0860	146.72	707.175	1.67408	1.38405e-30	7.87241e-32	Hypothetical protein PAS_chr4_0860
PAS_chr2-2_0019	155.415	1161.19	2.29351	6.92075e-63	1.46926e-64	Peroxisomal 2,4-dienoyl-CoA reductase, auxiliary enzyme of fatty acid beta-oxidation
PAS_chr2-2_0288	166.14	1488.76	2.56689	9.43889e-145	6.42744e-147	Arginase, responsible for arginine degradation
PAS_chr2-2_0271	174.21	605.35	1.20463	1.40661e-32	7.38098e-34	GPI-anchored cell wall protein of unknown function
PAS_chr1-1_0459	174.505	539.745	1.04337	2.62962e-21	2.23831e-22	Dolichol-phosphate mannosyltransferase
PAS_chr2-1_0490	181.68	593.07	1.11814	1.36245e-18	1.30433e-19	Nitrogen catabolite repression transcriptional regulator
PAS_chr4_0142	183.985	643.435	1.23234	5.88865e-26	4.12783e-27	Hypothetical protein PAS_chr4_0142
PAS_chr2-1_0143	206.185	631.865	1.03805	9.87174e-20	9.07497e-21	Conserved protein of the mitochondrial matrix, performs a scaffolding function during assembly of ir
PAS_chr2-2_0407	207.05	1212.28	1.95454	1.17883e-90	1.67628e-92	Beta subunit of succinyl-CoA ligase, which is a mitochondrial enzyme of the TCA cycle
PAS_chr3_0006	229.565	1535.32	2.1407	6.65131e-74	1.23888e-75	NADPH-dependent medium chain alcohol dehydrogenase
PAS_chr2-1_0353	234.37	879.075	1.33913	1.28976e-28	8.03354e-30	Hypothetical protein PAS_chr2-1_0353
PAS_chr1-3_0202	239.12	873.47	1.27541	2.13176e-34	1.04603e-35	Essential subunit of Sec61 complex (Sec61p, Sbh1p, and Sss1p)
PAS_chr3_0076	266.595	830.015	1.05044	8.24798e-26	5.86428e-27	Protein of unknown function, has similarity to Pry1p and Pry3p and to the plant PR-1 class of pathog
PAS_chr4_0762	295.945	1024.78	1.197	2.83076e-18	2.7837e-19	Ubiquitin
PAS_chr2-1_0322	325.99	2152.61	2.12309	2.86332e-93	3.84223e-95	Calnexin
PAS_chr2-2_0489	488.845	2064.45	1.49146	4.24916e-44	1.46376e-45	hypothetical protein PAS_chr2-2_0489
PAS_chr2-1_0140	645.945	4133.81	2.07572	2.13582e-80	3.63598e-82	ATPase involved in protein import into the ER, also acts as a chaperone to mediate protein folding i
PAS_chr4_0559	968.775	3309.24	1.18072	1.39478e-32	7.29097e-34	Putative chitin transglycosidase, cell wall protein
PAS_chr4_0115	1900.04	6529.18	1.20962	2.95151e-39	1.17043e-40	Minor isoform of tropomyosin, binds to and stabilizes actin cables and filaments
Gene ID	GS115_1 FPKM	Glyco4_1 FPKM	log2(Glyco4_1/GS115_1)	Qvalue(GS115_1-vs-Glyco4_1)	Pvalue(GS115_1-vs-Glyco4_1)	Function
PAS_chr1-1_0175	7.48	11.86	-1.43413	1.15213e-20	1.00145e-21	Hypothetical protein PAS_chr1-1_0175
PAS_chr1-4_0459	10.625	4.325	-1.78412	7.96502e-10	1.39583e-10	Malate synthase
PAS_chr3_0272	16.165	9.24	-1.32741	1.22244e-06	2.95755e-07	Hypothetical protein PAS_chr3_0272
PAS_chr4_0286	18.795	12.3	-1.17041	1.8528e-08	3.66997e-09	Protein involved in the transcription of 35S rRNA genes by RNA polymerase I
PAS_chr4_0307	22.22	9.265	-1.76898	6.4175e-11	1.03858e-11	Putative protein of unknown function
PAS_chr3_0987	23.235	4.67	-2.80932	5.33688e-35	2.54392e-36	Mitochondrial aldehyde dehydrogenase
PAS_chr3_1019	24.1	17.385	-1.02609	2.50943e-06	6.35775e-07	Hypothetical protein PAS_chr3_1019
PAS_chr4_0708	24.455	13.695	-1.39416	1.07593e-13	1.38774e-14	Hypothetical protein PAS_chr4_0708
PAS_chr4_0579	28.22	18.045	-1.21223	6.67957e-14	8.52171e-15	Intracellular sporulation-specific glucoamylase involved in glycogen degradation
PAS_chr2-1_0732	28.555	15.35	-1.45483	4.76531e-16	5.2301e-17	Putative protein of unknown function
PAS_chr4_0324	29.485	1.655	-4.63506	2.31593e-128	2.08726e-130	Hypothetical protein PAS_chr4_0324
PAS_chr4_0369	30.33	22.305	-1.01884	1.8704e-11	2.9369e-12	Subunit alpha of assimilatory sulfite reductase
PAS_chr1-4_0394	30.435	20.625	-1.12292	1.07277e-09	1.90576e-10	Ammonium permease involved in regulation of pseudohyphal growth
PAS_chr3_0336	31.21	19.145	-1.23481	5.0165e-07	1.15742e-07	Hypothetical protein PAS_chr3_0336
PAS_chr3_0842	32.025	19.2	-1.30582	4.29998e-17	4.46103e-18	Multifunctional protein with both hydroxymethylpyrimidine kinase and thiaminase activities
PAS_chr4_0843	32.115	7.285	-2.45905	1.14887e-10	1.88909e-11	Putative protein-methionine-R-oxide reductase
PAS_chr2-1_0471	32.155	16.525	-1.52925	4.89012e-26	3.3985e-27	Chloride channel localized to late-or post-Golgi vesicles, involved in iron metabolism
PAS_chr4_0453	32.25	22.8	-1.04531	5.39481e-06	1.42299e-06	Protein with a role in transcription
PAS_chr3_1186	33.385	24.725	-1.01491	3.17975e-17	3.27973e-18	hypothetical protein PAS_chr3_1186
PAS_chr1-4_0568	33.605	17.355	-1.48186	8.52884e-11	1.39215e-11	Hypothetical protein PAS_chr1-4_0568
PAS_chr2-1_0109	34.005	24.31	-1.05671	6.77344e-12	1.0188e-12	Putative protein of unknown function
PAS_chr1-3_0132	34.145	23.71	-1.03349	0.000435458	0.00015367	Hypothetical protein PAS_chr1-3_0132
PAS_chr2-1_0528	35.55	25.46	-1.01534	3.97052e-05	1.18408e-05	Hypothetical protein PAS_chr2-1_0528
PAS_chr3_0811	35.87	14.15	-1.88757	2.63382e-25	1.91484e-26	Hypothetical protein PAS_chr3_0811
PAS_chr3_1112	36.195	24.495	-1.13968	1.34824e-17	1.36633e-18	DNA ligase found in the nucleus and mitochondria
PAS_chr3_0015	37.78	20.635	-1.43778	1.25049e-22	1.01181e-23	Hypothetical protein PAS_chr3_0015
PAS_chr1-4_0301	37.895	16.245	-1.73396	6.61514e-13	9.18144e-14	Hypothetical protein PAS_chr1-4_0301
PAS_chr3_0773	38.405	26.945	-1.08945	1.14621e-15	1.28785e-16	Hypothetical protein PAS_chr3_0773
PAS_chr3_0235	38.415	13.565	-1.99287	1.13681e-13	1.46855e-14	Zinc-finger protein of unknown function
PAS_chr3_0013	39.05	19.76	-1.55999	5.75993e-33	2.97629e-34	Lectin-like protein with similarity to Flo1p, thought to be expressed and involved in flocculation
PAS_chr1-4_0534	39.09	26.725	-1.12615	1.11892e-14	1.34011e-15	Mitochondrial leucyl-tRNA synthetase
PAS_chr3_0089	40.26	24.39	-1.27971	2.54707e-12	3.71883e-13	Putative protein of unknown function
PAS_chr3_0306	40.47	27.825	-1.11578	1.24019e-15	1.39593e-16	1,3-beta-glucanosyltransferase
PAS_chr3_0329	41.17	29.21	-1.07073	8.66368e-15	1.02895e-15	Subunit of the telomeric Ku complex (Yku70p-Yku80p)
PAS_chr3_0028	42.26	14.005	-2.15004	1.36829e-45	4.46688e-47	Putative protein with similarity to the allantoate permease (Dal5p) subfamily of the major facilitat
PAS_chr1-4_0410	43.45	0	-9.07113	4.50296e-90	6.58353e-92	Putative positive regulator of mannosylphosphate transferase (Mnn6p)
PAS_chr4_0331	43.565	13.16	-2.26428	1.19952e-35	5.62161e-37	Hypothetical protein PAS_chr4_0331
PAS_chr3_0648	44.54	12.2	-2.38378	3.19887e-29	1.92842e-30	Thiazole synthase, catalyzes formation of the thiazole moiety of thiamin pyrophosphate
PAS_chr1-4_0370	45.14	26.265	-1.29692	1.39693e-07	3.00202e-08	hypothetical protein PAS_chr1-4_0370
PAS_chr3_1221	47.47	13.335	-2.3851	1.38117e-56	3.23647e-58	hypothetical protein PAS_chr3_1221
PAS_chr1-4_0261	47.655	35.135	-1.00071	2.25432e-08	4.50142e-09	Hypothetical protein PAS_chr1-4_0261
PAS_chr3_0983	48.165	30.245	-1.23785	3.61588e-15	4.14237e-16	Actin-associated protein, subunit of a complex (Rvs161p-Rvs167p)
PAS_chr1-1_0471	49.705	27.095	-1.44766	2.9098e-24	2.22038e-25	hypothetical protein PAS_chr1-1_0471
PAS_chr1-1_0157	50.14	26.71	-1.44934	6.82945e-13	9.51992e-14	Protein of unknown function, expression is sensitive to nitrogen catabolite repression
PAS_chr2-1_0623	52.135	34.38	-1.174	2.73407e-17	2.80362e-18	Hypothetical protein PAS_chr2-1_0623
PAS_chr4_0406	52.355	32.07	-1.169	0.000422917	0.000148737	Hypothetical protein PAS_chr4_0406
PAS_chr1-4_0689	52.41	22.3	-1.79175	2.76511e-31	1.51187e-32	hypothetical protein PAS_chr1-4_0689
PAS_FragD_0011	52.795	33.54	-1.22706	8.626e-16	9.53646e-17	Sporulation-specific homolog of the yeast CDC3/10/11/12 family of bud neck microfilament genes
PAS_chr1-4_0464	52.98	5.02	-3.9025	1.08471e-88	1.60762e-90	Hypothetical protein PAS_chr1-4_0464
PAS_chr1-1_0413	53.09	21.56	-1.83061	1.82746e-19	1.70193e-20	Hypothetical protein PAS_chr1-1_0413
PAS_chr2-1_0699	53.175	38.975	-1.03088	1.21264e-20	1.05891e-21	GPI inositol deacylase of the ER that negatively regulates COPII vesicle formation
PAS_chr1-4_0373	53.87	39.505	-1.01919	1.00779e-11	1.53601e-12	Hypothetical protein PAS_chr1-4_0373
PAS_chr1-4_0006	54.58	37.71	-1.10809	1.20578e-16	1.28957e-17	mitochondrial inner membrane protein
PAS_chr4_0206	55.055	37.165	-1.12094	8.78591e-10	1.54673e-10	Hypothetical protein PAS_chr4_0206
PAS_chr1-4_0232	57.08	33.045	-1.36562	4.00116e-29	2.43612e-30	Plasma membrane protein of unknown function
PAS_c121_0015	57.22	33.84	-1.33734	5.1334e-28	3.2797e-29	Hypothetical protein PAS_c121_0015
PAS_chr3_0354	57.575	35.31	-1.27629	4.33522e-20	3.89849e-21	Phosphatidylinositol 3-phosphate
PAS_chr3_1060	58.565	40.32	-1.07855	2.76546e-07	6.20332e-08	Hypothetical protein PAS_chr3_1060
PAS_chr1-4_0669	60.04	39.19	-1.15041	1.23441e-07	2.62557e-08	hypothetical protein PAS_chr1-4_0669
PAS_chr2-2_0061	60.825	44.23	-1.04308	5.92926e-22	4.88068e-23	Essential abundant protein involved in regulation of transcription
PAS_chr4_0247	61.785	19.41	-2.19042	7.78312e-28	5.00377e-29	5,10-methenyltetrahydrofolate synthetase, involved in folic acid biosynthesis
PAS_chr3_0390	62.325	41.825	-1.14213	4.6613e-14	5.88147e-15	Subunit of RAVE (Rav1p, Rav2p, Skp1p)
PAS_chr2-2_0166	63.115	39.85	-1.24036	3.659e-24	2.7994e-25	JmjC domain family histone demethylase
PAS_chr4_0541	64.08	34.065	-1.48678	4.73632e-35	2.23868e-36	Protein that forms a complex with the Sit4p protein phosphatase and is required for its function
PAS_chr2-1_0307	64.445	34.695	-1.35902	0.000342898	0.000118534	Hypothetical protein PAS_chr2-1_0307
PAS_chr3_0849	65.015	40.415	-1.25883	2.13943e-20	1.8939e-21	Cytoplasmic response regulator, part of a two-component signal transducer that mediates osmosensing
PAS_chr4_0377	65.165	11.51	-3.04571	2.09799e-93	2.77323e-95	One of six subunits of the RNA polymerase III transcription initiation factor complex (TFIIIC)
PAS_chr3_1189	66.345	47.945	-1.04551	2.70128e-16	2.93229e-17	hypothetical protein PAS_chr3_1189
PAS_chr2-2_0223	67.33	42.615	-1.23774	2.57073e-25	1.86382e-26	Hypothetical protein PAS_chr2-2_0223
PAS_chr3_0780	69.03	37.62	-1.34444	8.25306e-06	2.22153e-06	Hypothetical protein PAS_chr3_0780
PAS_chr3_0925	73.175	40.165	-1.44431	2.01969e-37	8.61594e-39	eIF3 component of unknown function
PAS_chr1-1_0430	74.83	102.455	-1.35071	8.67842e-40	3.40671e-41	Phosphoribosylpyrophosphate amidotransferase
PAS_chr3_0029	79.28	1.93	-5.81166	1.27149e-203	5.09309e-206	Hypothetical protein PAS_chr3_0029
PAS_chr4_0216	79.545	15.22	-2.93823	1.88272e-98	2.37555e-100	Non-essential protein of unknown function
PAS_chr4_0664	80.98	33.56	-1.8231	8.33892e-31	4.67634e-32	S-adenosylmethionine-homocysteine methyltransferase
PAS_chr1-4_0572	82.31	48.935	-1.3004	1.28858e-14	1.5562e-15	hypothetical protein PAS_chr1-4_0572
PAS_chr2-1_0470	82.69	43.515	-1.49691	9.28916e-30	5.39527e-31	Putative protein of unknown function
PAS_chr4_0361	84.13	58.93	-1.05393	2.70569e-20	2.40602e-21	Hypothetical protein PAS_chr4_0361
PAS_chr4_0637	84.38	56.155	-1.1583	3.07291e-17	3.15723e-18	Hypothetical protein PAS_chr4_0637
PAS_chr1-4_0080	86.025	60.45	-1.08829	1.61141e-21	1.35548e-22	Fatty acid transporter and very long-chain fatty acyl-CoA synthetase
PAS_chr3_0412	86.695	45.705	-1.50252	1.07442e-41	4.06698e-43	Hypothetical protein PAS_chr3_0412
PAS_chr3_1183	87.045	24.38	-2.30979	7.24537e-22	5.97856e-23	hypothetical protein PAS_chr3_1183
PAS_chr2-1_0205	87.085	45.575	-1.50567	1.94029e-33	9.87049e-35	Subunit of the Hat1p-Hat2p histone acetyltransferase complex
PAS_chr4_0575	87.15	58.995	-1.14294	7.18102e-25	5.35017e-26	Hypothetical protein PAS_chr4_0575
PAS_chr4_0820	87.255	55.2	-1.22128	3.02877e-14	3.77914e-15	Putative protein of unknown function
PAS_chr1-4_0577	87.41	63.645	-1.03007	1.20244e-12	1.71708e-13	Mitochondrial inner membrane insertase
PAS_chr1-3_0152	87.805	63.655	-1.02396	1.68277e-09	3.05009e-10	Hypothetical protein PAS_chr1-3_0152
PAS_chr1-4_0200	87.83	56.45	-1.1827	2.2937e-11	3.61994e-12	Hypothetical protein PAS_chr1-4_0200
PAS_chr1-1_0346	88.575	61.935	-1.09726	4.39496e-21	3.78497e-22	Glc7-interacting protein whose overexpression relocalizes Glc7p from the nucleus
PAS_chr4_0642	88.67	51.45	-1.35113	9.64134e-23	7.76251e-24	Putative protein of unknown function
PAS_chr1-4_0141	88.905	17.76	-2.88028	4.05828e-109	4.38909e-111	Protein with similarity to hydroxymethylpyrimidine phosphate kinases
PAS_chr4_0309	92.535	62.765	-1.1135	7.39492e-12	1.1182e-12	Hypothetical protein PAS_chr4_0309
PAS_chr4_0952	94.42	53.915	-1.36431	1.77966e-18	1.72156e-19	hypothetical protein PAS_chr4_0952
PAS_chr3_0260	95.01	46.32	-1.60421	4.13619e-36	1.892e-37	Hypothetical protein PAS_chr3_0260
PAS_chr4_0326	95.135	40.295	-1.80424	1.21078e-36	5.38341e-38	Transcriptional activator that enhances pseudohyphal growth
PAS_chr1-1_0360	95.55	66.12	-1.0997	9.21377e-15	1.09798e-15	2-methylbutyraldehyde reductase, may be involved in isoleucine catabolism
PAS_chr3_0714	96.375	26.62	-2.41112	9.00137e-66	1.87491e-67	Putative divalent metal ion transporter involved in iron homeostasis
PAS_chr4_0378	96.4	43.495	-1.69766	1.79214e-25	1.28856e-26	Putative protein of unknown function
PAS_chr1-4_0079	99.72	16.765	-3.11262	1.05838e-97	1.35662e-99	Protein of unknown function, affects chromosome stability when overexpressed
PAS_chr3_0854	101.16	65.315	-1.19536	4.4346e-16	4.85825e-17	Hypothetical protein PAS_chr3_0854
PAS_chr1-1_0081	101.495	69.845	-1.10856	9.14215e-16	1.01437e-16	Mitochondrial inner membrane transporter, transports oxaloacetate, sulfate, and thiosulfate
PAS_chr3_0407	102.84	72.305	-1.08707	1.7126e-18	1.65326e-19	Putative transcription factor containing a zinc finger
PAS_chr3_0415	103.41	41.87	-1.8691	6.60617e-48	1.95817e-49	Hypothetical protein PAS_chr3_0415
PAS_chr3_0022	104.665	77.68	-1.00993	6.04706e-20	5.47421e-21	Allantoin permease
PAS_chr2-2_0490	105.365	58.565	-1.41971	7.5168e-22	6.21758e-23	hypothetical protein PAS_chr2-2_0490
PAS_c121_0010	106.585	46.69	-1.74525	1.09106e-28	6.7522e-30	Hypothetical protein PAS_c121_0010
PAS_chr3_0853	106.755	27.19	-2.49845	2.31812e-45	7.6141e-47	Ubiquitin C-terminal hydrolase
PAS_chr2-1_0445	107.24	39.515	-2.01551	6.93125e-79	1.20773e-80	Zinc-cluster protein
PAS_chr3_0966	107.73	38.89	-2.0329	3.28789e-53	8.16539e-55	Vacuolar membrane zinc transporter
PAS_chr4_0047	108.225	41.25	-1.94853	9.76248e-45	3.30434e-46	Peripheral membrane protein located at Vid (vacuole import and degradation) vesicles
PAS_chr3_0667	114.475	79.265	-1.08878	2.24119e-13	2.9715e-14	Adenylylsulfate kinase, required for sulfate assimilation and involved in methionine metabolism
PAS_chr3_0008	115.245	27.435	-2.63046	5.48153e-99	6.80663e-101	Hypothetical protein PAS_chr3_0008
PAS_chr2-1_0483	116.02	46.56	-1.63734	0.000347695	0.00012059	Hypothetical protein PAS_chr2-1_0483
PAS_chr1-3_0241	117.05	52.01	-1.72077	6.15139e-30	3.56049e-31	Hypothetical protein PAS_chr1-3_0241
PAS_chr1-4_0213	120.085	53.805	-1.7343	2.95307e-52	7.62961e-54	Hypothetical protein PAS_chr1-4_0213
PAS_chr2-2_0192	120.46	85.165	-1.07227	1.32274e-15	1.49149e-16	Vacuolar amino acid transporter, exports aspartate and glutamate from the vacuole
PAS_chr4_0663	120.69	63.65	-1.48941	1.43295e-27	9.26985e-29	Hypothetical protein PAS_chr4_0663
PAS_chr3_0305	122.195	46.985	-1.93459	6.39135e-42	2.39372e-43	Phosphatidyl Glycerol phospholipase C
PAS_chr2-2_0204	122.645	85.265	-1.09787	1.71746e-19	1.59604e-20	Putative phosphopantothenoylcysteine synthetase (PPCS)
PAS_chr3_0745	123.27	49.775	-1.70445	3.9537e-07	8.95581e-08	Cytochrome c oxidase assembly protein/Cu2+ chaperone
PAS_FragB_0076	126.22	70.595	-1.37525	1.0419e-15	1.16439e-16	hypothetical protein PAS_FragB_0076
PAS_chr1-3_0234	128.49	78.625	-1.28313	1.33919e-28	8.36826e-30	Hypothetical protein PAS_chr1-3_0234
PAS_chr1-1_0482	130.205	87.61	-1.13041	1.66487e-14	2.04066e-15	hypothetical protein PAS_chr1-1_0482
PAS_chr3_0262	130.6	85.145	-1.17591	8.64919e-17	9.14634e-18	Thymidylate and uridylate kinase
PAS_chr3_0434	131	48.595	-2.00562	9.43632e-82	1.53083e-83	Mitochondrial amino acid transporter
PAS_chr1-1_0304	133.705	107.535	-1.01615	2.94987e-23	2.33367e-24	Protein of unknown function, identified as a high copy suppressor of psk1 psk2 mutations
PAS_chr2-2_0230	133.71	90.01	-1.15369	1.96564e-28	1.24009e-29	One of two isozymes of HMG-CoA reductase that catalyzes the conversion of HMG-CoA to mevalonate
PAS_chr2-1_0329	138.605	56.955	-1.8562	7.17283e-58	1.6377e-59	Transcriptional activator of proline utilization genes
PAS_chr1-4_0249	139.755	100.11	-1.09918	1.96418e-33	1.00314e-34	Acetyl-CoA carboxylase, biotin containing enzyme
PAS_chr3_0217	141.47	100.605	-1.06332	2.23508e-18	2.1845e-19	Type 2A-related serine-threonine phosphatase
PAS_chr1-1_0141	141.51	101.475	-1.05579	1.63133e-20	1.43758e-21	Non-essential protein of unknown function
PAS_chr4_0570	141.63	39.23	-2.41012	2.18483e-80	3.76317e-82	Endoplasmic reticulum (ER) resident protein
PAS_chr3_0915	142.04	95.805	-1.13479	9.32332e-17	9.91525e-18	Quinolinate phosphoribosyl transferase
PAS_chr2-1_0890	142.945	89.45	-1.24293	1.65255e-21	1.3934e-22	hypothetical protein PAS_chr2-1_0890
PAS_chr1-4_0364	143.835	104.395	-1.038	5.73926e-19	5.42545e-20	Rab GTPase-activating protein
PAS_c131_0014	146.72	100.06	-1.09711	3.28997e-12	4.85621e-13	Hypothetical protein PAS_c131_0014
PAS_chr2-2_0237	147.7	60.92	-1.8242	2.88984e-33	1.48167e-34	Hypothetical protein PAS_chr2-2_0237
PAS_chr3_0224	150.375	31.625	-2.80739	6.09452e-102	7.20162e-104	DNA-dependent ATPase
PAS_chr4_0724	150.66	100.6	-1.13863	4.93889e-15	5.72725e-16	Hypothetical protein PAS_chr4_0724
PAS_chr4_0648	151.4	105.99	-1.08498	1.93486e-18	1.87945e-19	Spermine synthase, required for the biosynthesis of spermine
PAS_c121_0009	151.555	80.415	-1.49276	3.06828e-46	9.70937e-48	Hypothetical protein PAS_c121_0009
PAS_chr2-1_0425	155.435	95.945	-1.27086	2.26431e-27	1.49201e-28	Hypothetical protein PAS_chr2-1_0425
PAS_chr4_0272	155.945	76.355	-1.59948	5.57717e-32	2.97121e-33	Cytochrome b2 (L-lactate cytochrome-c oxidoreductase)
PAS_chr4_0222	156	81.825	-1.48528	5.30777e-26	3.71002e-27	Non-essential small GTPase of the Rho/Rac subfamily of Ras-like proteins
PAS_chr2-2_0299	156.785	35.445	-2.51899	2.70488e-12	3.95466e-13	Plasma membrane ATP binding cassette (ABC) transporter
PAS_chr1-3_0026	162.06	86.885	-1.46043	8.94318e-24	7.02129e-25	Negative regulator of RNA polymerase III
PAS_chr3_0766	162.825	102.615	-1.22046	6.93969e-17	7.25519e-18	Subunit of the heme-activated, glucose-repressed Hap2p/3p/4p/5p CCAAT-binding complex
PAS_chr1-1_0333	163.235	37.05	-2.47934	2.25029e-12	3.2675e-13	Hypothetical protein PAS_chr1-1_0333
PAS_chr4_0376	163.43	57.905	-2.04726	5.04714e-50	1.40507e-51	Subunit of both the NuA4 histone H4 acetyltransferase complex and the SWR1 complex
PAS_chr1-4_0700	165.55	83.7	-1.56021	4.49447e-49	1.27822e-50	hypothetical protein PAS_chr1-4_0700
PAS_chr1-1_0408	167.045	37.49	-2.72088	1.19788e-128	1.03162e-130	Flavin-containing monooxygenase, localized to the cytoplasmic face of the ER membrane
PAS_chr2-2_0060	169.135	84.775	-1.56957	2.16679e-38	8.85292e-40	6-phosphofructo-2-kinase, inhibited by phosphoenolpyruvate and sn-glycerol 3-phosphate, has negligib
PAS_chr1-3_0014	171.065	75.49	-1.74778	7.64469e-45	2.57222e-46	Flavin-containing monooxygenase, localized to the cytoplasmic face of the ER membrane
PAS_chr3_0232	173.79	108.945	-1.25153	3.30176e-29	1.99706e-30	Transcriptional activator
PAS_chr3_0250	174.09	86.725	-1.54087	1.42335e-20	1.24575e-21	Subunit of a histone deacetylase complex
PAS_chr1-4_0139	176.375	129.905	-1.01575	1.29555e-17	1.31034e-18	Widely conserved NADPH oxidoreductase containing flavin mononucleotide (FMN)
PAS_chr2-1_0379	179.755	66.57	-2.00542	2.15455e-77	3.79732e-79	Signal recognition particle (SRP) receptor-alpha subunit
PAS_chr3_0119	179.835	115.63	-1.21155	2.9712e-26	2.053e-27	Putative protein of unknown function
PAS_FragB_0005	180.095	92.89	-1.53238	1.36829e-45	4.46689e-47	Ino eighty subunit 1
PAS_chr1-4_0553	181.17	69.75	-1.91608	1.71899e-28	1.08104e-29	hypothetical protein PAS_chr1-4_0553
PAS_chr3_0857	183.33	70.645	-1.94604	7.57397e-69	1.50175e-70	Flavin-containing monooxygenase, localized to the cytoplasmic face of the ER membrane
PAS_chr3_0817	185.28	131.415	-1.05389	1.64894e-11	2.56795e-12	Mitochondrial ribosomal protein of the large subunit
PAS_chr1-1_0445	189.705	95.415	-1.50861	4.04572e-18	4.00278e-19	Non-essential protein of unknown function, likely exists as tetrame
PAS_chr3_0231	194.775	83.285	-1.79302	1.33142e-53	3.27988e-55	Hypothetical protein PAS_chr3_0231
PAS_chr2-1_0667	196.19	38.125	-2.92962	3.45894e-158	2.14755e-160	Protein involved in negative regulation of transcription of iron regulon
PAS_c131_0012	196.265	135.185	-1.08312	3.91753e-13	5.33997e-14	Hypothetical protein PAS_c131_0012
PAS_chr3_1012	197.775	49.045	-2.55643	9.1351e-60	2.03084e-61	Ketopantoate hydroxymethyltransferase, required for pantothenic acid biosynthesis
PAS_chr3_0416	199.36	113.185	-1.3816	1.16769e-29	6.82887e-31	Hypothetical protein PAS_chr3_0416
PAS_chr2-1_0173	199.465	141.525	-1.07701	7.65175e-26	5.42503e-27	Non-essential glycogen phosphorylase required for the mobilization of glycogen, activity is regulate
PAS_chr3_0781	200.945	85.31	-1.80403	1.58811e-43	5.56617e-45	Glycogen synthase, similar to Gsy1p
PAS_chr1-1_0197	201.29	81.575	-1.87554	3.33469e-67	6.8123e-69	Conserved protein that may act as a chaperone in the degradation of cytochrome c oxidase subunits
PAS_chr3_0067	202.05	126.995	-1.20274	2.48767e-14	3.07408e-15	Hypothetical protein PAS_chr3_0067
PAS_chr3_0693	203.285	52.015	-2.50858	2.10133e-58	4.75566e-60	Tetrameric phosphoglycerate mutase
PAS_chr3_0495	212.35	119.345	-1.41235	4.66862e-49	1.35566e-50	Low-affinity phosphate transporter of the vacuolar membrane
PAS_chr1-4_0234	213.69	86.54	-1.8684	1.3e-51	3.41078e-53	ATP phosphoribosyltransferase (hexameric enzyme) catalyzes the first step in histidine biosynthesis
PAS_chr1-1_0134	224.605	121.605	-1.45941	6.36566e-40	2.48609e-41	Putative protein of unknown function
PAS_chr2-1_0563	225.835	139.035	-1.27486	4.75912e-31	2.61165e-32	Protein that activates Urm1p before its conjugation to proteins (urmylation)
PAS_chr4_0616	227.58	152.36	-1.15176	3.16153e-23	2.50744e-24	Hypothetical protein PAS_chr4_0616
PAS_chr2-1_0737	234.16	63.465	-2.45069	3.3155e-107	3.71856e-109	Hypothetical protein PAS_chr2-1_0737
PAS_chr1-1_0473	234.26	162.285	-1.1091	6.85073e-25	5.07665e-26	hypothetical protein PAS_chr1-1_0473
PAS_chr4_0812	237.35	156.455	-1.17548	7.68869e-27	5.15864e-28	Protein serine/threonine/tyrosine (dual-specificity) kinase
PAS_chr4_0801	243.89	74.275	-2.27789	2.16457e-90	3.12135e-92	Putative protein of unknown function
PAS_FragB_0041	244.935	143.745	-1.33318	4.51536e-22	3.69874e-23	hypothetical protein PAS_FragB_0041
PAS_chr3_0692	252.66	86.625	-2.10726	9.55871e-64	2.01014e-65	Hypothetical protein PAS_chr3_0692
PAS_chr3_1145	253.045	31.59	-3.32011	1.2451e-21	1.03987e-22	hypothetical protein PAS_chr3_1145
PAS_chr3_0191	254.595	120.28	-1.37597	1.44409e-39	5.69769e-41	Hypothetical protein PAS_chr3_0191
PAS_chr1-3_0134	256.58	169.61	-1.1664	2.23276e-22	1.82001e-23	Type I membrane protein with a J domain is required to preserve the folding capacity of the ER
PAS_chr2-2_0211	259.07	160.675	-1.26441	2.43432e-27	1.61865e-28	Protein involved in G2/M phase progression and response to DNA damage, interacts with Rad53p
PAS_chr3_0066	269.935	157.67	-1.32939	1.02678e-15	1.14543e-16	Peptide methionine sulfoxide reductase, reverses the oxidation of methionine residues
PAS_chr2-1_0368	272.2	198.875	-1.03373	7.98828e-22	6.63957e-23	Isopropylmalate isomerase, catalyzes the second step in the leucine biosynthesis pathway
PAS_chr3_0236	272.73	95.54	-2.07945	2.49719e-72	4.70131e-74	Elongase
PAS_FragB_0067	273.66	43.675	-3.07823	1.94267e-26	1.33454e-27	Mucin-like protein
PAS_chr4_0393	280.93	147.89	-1.50735	2.48592e-55	6.02436e-57	Cytosolic leucyl tRNA synthetase, ligates leucine to the appropriate tRNA
PAS_chr1-1_0003	281.805	61.77	-2.74947	2.59389e-108	2.85728e-110	Probable transporter
PAS_chr2-1_0330	287.92	163.82	-1.38542	5.33472e-35	2.5322e-36	Probable cochaperone, regulates activity of Cyr1p (adenylyl cyclase)
PAS_chr2-1_0706	289.605	0	-11.2579	8.82648e-164	5.12653e-166	Putative protein of unknown function
PAS_chr3_0980	291.5	171.865	-1.32891	3.96734e-24	3.06708e-25	Putative serine/threonine protein kinase with unknown cellular role
PAS_chr1-1_0404	297.51	139.39	-1.65217	4.25347e-39	1.71229e-40	Putative integral membrane protein of unknown function
PAS_chr1-4_0278	298.975	213.12	-1.0615	1.11991e-17	1.12821e-18	Member of the oxysterol binding protein family, which includes seven yeast homologs
PAS_chr2-2_0034	302.57	150.345	-1.57913	4.20033e-50	1.14409e-51	Alkaline phosphatase specific for p-nitrophenyl phosphate
PAS_chr4_0177	309.72	118.13	-1.96155	4.39816e-71	8.4563e-73	Non-essential protein of unknown function
PAS_chr4_0498	312.885	106.955	-2.11598	3.81428e-81	6.41697e-83	Suppressor of sphingoid long chain base (LCB) sensitivity of an LCB-lyase mutation
PAS_chr2-1_0542	316.56	186.725	-1.32977	1.24297e-34	5.99951e-36	Putative benzil reductase
PAS_chr2-1_0810	317.155	66.2	-2.8159	2.70073e-121	2.59634e-123	hypothetical protein PAS_chr2-1_0810
PAS_chr1-4_0181	323.115	83.435	-2.52036	4.47912e-126	4.12657e-128	Nicotinic acid mononucleotide adenylyltransferase, involved in pathways of NAD biosynthesis
PAS_chr1-4_0090	327.585	243.66	-1.00965	1.65215e-25	1.1846e-26	Polyamine transport protein specific for spermine
PAS_chr2-2_0333	328.815	12.095	-5.28845	0	0	Putative kinase
PAS_chr1-4_0576	335.435	166.855	-1.57639	1.09633e-42	3.95233e-44	Hypothetical protein PAS_chr1-4_0576
PAS_chr4_0227	335.7	232.725	-1.10012	1.70129e-22	1.37998e-23	Copper-binding protein of the mitochondrial inner membrane
PAS_chr1-1_0169	343.46	220.07	-1.20692	4.60914e-25	3.36939e-26	Protein required for the ubiquinone (Coenzyme Q) biosynthesis
PAS_chr2-1_0064	349.835	142.435	-1.81433	1.163e-34	5.56695e-36	Hypothetical protein PAS_chr2-1_0064
PAS_chr2-2_0468	350.285	228.185	-1.1939	1.19206e-26	8.11736e-28	hypothetical protein PAS_chr2-2_0468
PAS_chr2-2_0163	350.315	65.26	-2.98449	2.10219e-162	1.26308e-164	Putative protein of unknown function
PAS_chr1-4_0526	350.95	213.19	-1.29318	1.83957e-25	1.32635e-26	Regulatory protein MIG1
PAS_chr3_0597	354.29	61.985	-3.07724	1.13791e-177	5.69752e-180	Long-chain base-1-phosphate phosphatase with specificity for dihydrosphingosine-1-phosphate
PAS_chr4_0806	355.245	255.9	-1.05365	2.42779e-24	1.84771e-25	NADP-cytochrome P450 reductase
PAS_chr3_1174	357.19	159.13	-1.64816	8.92742e-15	1.06206e-15	hypothetical protein PAS_chr3_1174
PAS_chr2-1_0033	370.1	268.7	-1.03357	6.84914e-20	6.21402e-21	Nitrogen catabolite repression transcriptional regulator that acts by inhibition of GLN3 transcripti
PAS_chr4_0008	372.65	44.785	-3.59102	2.31593e-128	2.06805e-130	Low-affinity Fe(II) transporter of the plasma membrane
PAS_chr3_0403	373.39	123.495	-2.17239	5.29259e-116	5.30001e-118	Acetyl-coA synthetase isoform
PAS_chr1-1_0111	378.415	225.555	-1.32142	4.36734e-28	2.78153e-29	Protein involved in negative regulation of transcription of iron regulon
PAS_chr2-1_0226	379.195	188.295	-1.57197	4.8641e-37	2.10424e-38	Mitochondrial inner membrane protein required for delivery of copper to the Cox1p subunit of cytochr
PAS_chr3_0290	386.67	270.615	-1.11029	5.30445e-26	3.69707e-27	Protein component of the small (40S) ribosomal subunit
PAS_FragB_0037	391.24	232.905	-1.32531	1.61026e-34	7.86909e-36	54S ribosomal protein L24, mitochondrial
PAS_chr3_0950	392.7	166.66	-1.81647	9.55816e-75	1.76117e-76	Protein of unknown function
PAS_chr4_0813	398.455	196.96	-1.57496	4.55696e-37	1.96224e-38	Mitochondrial ribosomal protein of the small subunit
PAS_chr4_0686	409.02	294.845	-1.05433	6.55582e-29	4.00466e-30	Vacuolar carboxypeptidase yscS
PAS_chr1-4_0675	423.195	237.52	-1.40949	1.81177e-44	6.20493e-46	hypothetical protein PAS_chr1-4_0675
PAS_chr2-2_0481	423.73	231.14	-1.43711	1.90676e-22	1.55046e-23	hypothetical protein PAS_chr2-2_0481
PAS_chr3_0425	436.32	210.165	-1.61941	2.24428e-38	9.2594e-40	Sphinganine C4-hydroxylase
PAS_chr4_0981	443.8	239.38	-1.46204	1.02525e-46	3.16218e-48	hypothetical protein PAS_chr4_0981
PAS_chr4_0372	445.825	252.96	-1.38674	4.93409e-34	2.45074e-35	Putative protein of unknown function
PAS_chr1-3_0121	453.23	58.36	-3.51073	7.41952e-185	3.56636e-187	Protein of unknown function, localizes to the nucleolus and nucleoplasm
PAS_chr4_0153	459.715	105.335	-2.69362	1.47004e-129	1.23656e-131	Phospholipase B (lysophospholipase) involved in phospholipid metabolism
PAS_chr1-4_0160	466.555	290.85	-1.26166	6.76135e-34	3.38541e-35	Multifunctional enzyme HIS4
PAS_chr3_0675	477.52	342.23	-1.06201	2.72384e-29	1.62023e-30	Asparagine synthetase, isozyme of Asn1p
PAS_chr3_0471	480.6	192.515	-1.89202	4.03672e-82	6.46781e-84	Aspartic beta semi-aldehyde dehydrogenase
PAS_chr2-1_0611	480.72	73.075	-3.27441	2.14417e-168	1.20242e-170	DNA Polymerase phi
PAS_chr4_0493	481.95	243.205	-1.55727	4.39324e-50	1.21424e-51	Putative phosphomutase, contains a region homologous to the active site of phosphomutases
PAS_chr4_0330	503.73	222.92	-1.74657	1.97871e-52	5.07259e-54	Methionine and cysteine synthase (O-acetyl homoserine-O-acetyl serine sulfhydrylase)
PAS_chr3_0039	506.11	206.835	-1.86415	4.31213e-83	6.82272e-85	Beta-isopropylmalate dehydrogenase (IMDH), catalyzes the third step in the leucine biosynthesis path
PAS_chr1-1_0323	507.91	225.48	-1.7429	7.66221e-69	1.53459e-70	Diadenosine 5\',5\'\'-P1,P4-tetraphosphate phosphorylase II (AP4A phosphorylase)
PAS_chr4_0267	510.48	325.51	-1.19337	1.77056e-13	2.31913e-14	Protein component of the large (60S) ribosomal subunit
PAS_chr3_0868	527.495	353.945	-1.14377	1.17842e-17	1.18951e-18	Fructose-1,6-bisphosphatase, key regulatory enzyme in the gluconeogenesis pathway
PAS_chr4_0564	528.585	220.71	-1.82975	1.62689e-69	3.19318e-71	Phosphatidylinositol transfer protein (PITP)
PAS_chr4_0516	529.225	209.16	-1.91072	1.40329e-81	2.30461e-83	Low-affinity zinc transporter of the plasma membrane
PAS_chr3_0899	546.1	401.145	-1.02208	3.60553e-21	3.08344e-22	Homoserine kinase, conserved protein required for threonine biosynthesis
PAS_chr3_0141	561.795	219.455	-1.92847	1.09129e-57	2.51349e-59	High-affinity inorganic phosphate (Pi) transporter and low-affinity manganese transporter
PAS_chr1-1_0309	570.57	396.1	-1.11212	1.93938e-33	9.827e-35	Vacuolar ATPase V1 domain subunit A containing the catalytic nucleotide binding sites
PAS_chr3_0626	582.98	261.405	-1.72687	2.78563e-51	7.36439e-53	ER membrane protein
PAS_chr3_0976	585.19	370.76	-1.22398	6.93812e-25	5.1553e-26	Putative protein of unknown function
PAS_chr3_0253	588.975	339.595	-1.37285	3.92071e-47	1.20142e-48	Acetyl-coA hydrolase
PAS_chr1-4_0168	589.075	336.815	-1.35105	7.50589e-20	6.83994e-21	hypothetical protein PAS_chr1-4_0168
PAS_chr2-2_0062	591.53	146.94	-2.57521	3.63807e-141	2.69594e-143	Putative protein of unknown function
PAS_chr2-1_0415	601.19	327.1	-1.45787	7.71503e-52	2.00872e-53	Alpha-isopropylmalate synthase (2-isopropylmalate synthase)
PAS_chr2-2_0177	609.33	188.26	-2.25583	6.44299e-105	7.35531e-107	Putative protein of unknown function
PAS_chr1-3_0309	613.04	415.355	-1.13842	5.25422e-20	4.74595e-21	hypothetical protein PAS_chr1-3_0309
PAS_chr1-4_0218	634.47	249.605	-1.91757	2.72762e-76	4.91659e-78	3-deoxy-D-arabino-heptulosonate-7-phosphate (DAHP) synthase
PAS_chr2-2_0482	635.02	0.605	-10.1853	0	0	hypothetical protein PAS_chr2-2_0482
PAS_chr1-1_0094	638.185	43.925	-4.31939	1.44499e-130	1.18655e-132	Hypothetical protein PAS_chr1-1_0094
PAS_chr2-1_0536	662.7	484.195	-1.00068	3.20471e-16	3.49161e-17	Hypothetical protein PAS_chr2-1_0536
PAS_chr1-4_0489	663.91	224.69	-2.12425	1.11304e-50	3.00943e-52	Cystathionine gamma-lyase
PAS_chr1-4_0299	667.78	210.05	-2.24336	1.21626e-113	1.24232e-115	Mitochondrial external NADH dehydrogenase, a type II NAD(P)H:quinone oxidoreductase
PAS_chr2-2_0311	699.51	447.485	-1.19484	3.05821e-18	3.01349e-19	3-hydroxyanthranilic acid dioxygenase, required for the de novo biosynthesis of NAD from tryptophan
PAS_chr3_0494	701.405	349.95	-1.57234	9.07351e-59	2.03532e-60	Hypothetical protein PAS_chr3_0494
PAS_chr2-2_0291	736.18	415.48	-1.33824	1.33459e-19	1.23221e-20	Essential protein of the mitochondrial intermembrane space, forms a complex with Tim9p
PAS_chr4_0947	790.225	99.535	-3.55398	1.01828e-290	2.65123e-293	hypothetical protein PAS_chr4_0947
PAS_chr1-4_0150	793.47	465.725	-1.35043	6.15204e-51	1.65106e-52	Transketolase, similar to Tkl2p
PAS_chr1-4_0484	803.97	478.99	-1.28036	1.97396e-27	1.29278e-28	Mitochondrial ribosomal protein of the large subunit
PAS_chr1-4_0047	809.015	172.21	-2.45862	6.69857e-151	4.42725e-153	Beta subunit of heterooctameric phosphofructokinase involved in glycolysis
PAS_chr4_0851	864.205	85.075	-3.65931	2.62085e-28	1.66395e-29	Hypothetical protein PAS_chr4_0851
PAS_chr4_0329	874.755	126.02	-3.33303	3.38057e-138	2.57283e-140	Member of the CCCH zinc finger family
PAS_chr4_0943	888.46	567.8	-1.21706	6.49709e-25	4.80157e-26	hypothetical protein PAS_chr4_0943
PAS_chr3_0257	906.225	486.25	-1.46694	2.20076e-47	6.6556e-49	Adenylate kinase
PAS_chr3_1114	929.47	603.235	-1.1671	6.56816e-26	4.63047e-27	Nuclear envelope protein, interacts with GDP-bound Gsp1p and with proteins of the nuclear pore
PAS_chr4_0164	942.095	591.34	-1.16715	1.14421e-15	1.28332e-16	Hypothetical protein PAS_chr4_0164
PAS_chr3_0181	952.22	423.125	-1.74795	3.14528e-75	5.73243e-77	Mitochondrial malic enzyme
PAS_chr2-2_0294	982.8	448.925	-1.70555	2.20996e-76	3.93924e-78	E1 alpha subunit of the pyruvate dehydrogenase (PDH) complex
PAS_chr4_0580	1009.74	729.085	-1.04618	6.40649e-26	4.50366e-27	Subunit of mitochondrial NAD(+)-dependent isocitrate dehydrogenase
PAS_chr1-3_0300	1017.28	639.69	-1.21991	2.69737e-25	1.96644e-26	hypothetical protein PAS_chr1-3_0300
PAS_chr4_0248	1040.11	351.69	-2.13782	8.8387e-121	8.67407e-123	Mitochondrial branched-chain amino acid aminotransferase, homolog of murine ECA39
PAS_chr4_0197	1146.76	438.03	-1.96061	2.94991e-88	4.43106e-90	Small subunit of the ribonucleotide-diphosphate reductase (RNR) complex
PAS_chr1-4_0680	1260.94	807.745	-1.20336	2.80311e-29	1.673e-30	60S ribosomal protein L21
PAS_chr2-2_0111	1321.41	90.375	-4.42975	0	0	NAD-dependent glycerol-3-phosphate dehydrogenase, key enzyme of glycerol synthesis
PAS_chr1-1_0050	1376.37	567.44	-1.85333	1.91734e-85	2.99524e-87	Dihydrolipoamide acetyltransferase component (E2) of pyruvate dehydrogenase complex
PAS_chr2-2_0021	1406.18	354.155	-2.56083	1.72648e-170	8.99031e-173	Hypothetical protein PAS_chr2-2_0021
PAS_chr1-4_0235	1408.36	966.98	-1.05704	2.46929e-13	3.27887e-14	Protein component of the small (40S) ribosomal subunit
PAS_chr4_0374	1433.56	785.75	-1.20343	1.05703e-22	8.53161e-24	Hypothetical protein PAS_chr4_0374
PAS_FragB_0064	1450.22	560.285	-1.9346	8.39988e-48	2.50667e-49	6-phosphofructo-2-kinase
PAS_chr2-1_0402	1456.57	258.835	-3.05135	2.4744e-135	1.9823e-137	Alpha subunit of heterooctameric phosphofructokinase involved in glycolysis
PAS_chr2-1_0755	1473.24	1010.39	-1.11008	8.96701e-27	6.0702e-28	Alpha subunit of the heteromeric nascent polypeptide-associated complex (NAC)
PAS_chr2-2_0337	1635.71	593.135	-2.03234	4.08995e-93	5.57013e-95	Transaldolase, enzyme in the non-oxidative pentose phosphate pathway
PAS_chr3_0968	1635.96	1169.7	-1.05735	5.81927e-15	6.80644e-16	Transcription factor involved in cell-type-specific transcription and pheromone response
PAS_chr3_0225	1659.76	183.32	-3.72861	7.86775e-208	2.99393e-210	Soluble fumarate reductase
PAS_chr1-4_0593	1664.24	531.41	-2.21919	2.27841e-135	1.77965e-137	E1 beta subunit of the pyruvate dehydrogenase (PDH) complex
PAS_chr2-2_0229	1667.02	1032.8	-1.2476	1.26813e-37	5.3082e-39	Protein component of the large (60S) ribosomal subunit
PAS_chr2-1_0522	1669.16	1161.28	-1.07934	7.52357e-22	6.23825e-23	Protein that associates with ribosomes
PAS_chr2-1_0022	1690.32	1113.17	-1.20593	5.83287e-36	2.71025e-37	Protein component of the large (60S) ribosomal subunit, nearly identical to Rpl7Ap and has similarit
PAS_chr1-4_0674	1883.75	1274.7	-1.08556	1.22051e-24	9.1422e-26	hypothetical protein PAS_chr1-4_0674
PAS_chr4_0041	1930.64	1324.62	-1.09091	7.75506e-24	6.05743e-25	Protein component of the large (60S) ribosomal subunit
PAS_chr1-1_0382	2012.29	796.78	-1.89135	9.79537e-53	2.49151e-54	Protein component of the large (60S) ribosomal subunit, nearly identical to Rpl9Ap
PAS_chr4_0412	2034.77	1301.99	-1.18399	4.09339e-30	2.3529e-31	Ribosomal stalk protein P1 alpha
PAS_chr1-4_0297	2036.39	1400.87	-1.11307	7.62266e-31	4.25941e-32	Suppressor protein STM1
PAS_chr3_0943	2115.53	905.1	-1.79417	7.59772e-70	1.47602e-71	Coproporphyrinogen III oxidase, an oxygen requiring enzyme
PAS_chr1-1_0337	2142.53	1338.38	-1.20302	5.14113e-25	3.77888e-26	Protein component of the large (60S) ribosomal subunit, has similarity to Rpl37Bp
PAS_c131_0011	2219.28	1517.85	-1.0947	1.36719e-24	1.02957e-25	Hypothetical protein PAS_c131_0011
PAS_chr3_0054	2391.07	1495.39	-1.28436	2.90547e-40	1.1289e-41	Protein component of the large (60S) ribosomal subunit, nearly identical to Rpl20Bp and has similari
PAS_chr2-1_0642	2459.72	650.18	-2.47698	2.97016e-101	3.56919e-103	Hypothetical protein PAS_chr2-1_0642
PAS_chr1-3_0115	2548.09	1644.91	-1.2006	5.48123e-31	3.0189e-32	Protein component of the small (40S) ribosomal subunit
PAS_FragD_0013	2622.59	1738.45	-1.13509	9.35452e-33	4.87117e-34	Protein component of the small (40S) ribosomal subunit
PAS_chr3_0094	2713.39	1360.79	-1.4365	2.52937e-43	8.91586e-45	Constituent of 66S pre-ribosomal particles, required for large (60S) ribosomal subunit biogenesis
PAS_chr1-1_0345	2740.11	1779.23	-1.19782	1.74853e-37	7.42414e-39	Protein component of the large (60S) ribosomal subunit
PAS_chr1-1_0183	2756.24	1747.86	-1.22573	2.85648e-36	1.29866e-37	N-terminally acetylated protein component of the large (60S) ribosomal subunit
PAS_chr1-3_0034	2772.24	1966.2	-1.07295	3.63906e-33	1.8731e-34	Protein component of the large (60S) ribosomal subunit, nearly identical to Rpl4Ap
PAS_chr1-4_0239	2835.99	1737.45	-1.26156	1.12311e-35	5.24105e-37	Protein component of the large (60S) ribosomal subunit, nearly identical to Rpl34Bp
PAS_chr1-1_0219	2863.06	1637.98	-1.37692	1.85458e-46	5.83153e-48	Protein component of the large (60S) ribosomal subunit, identical to Rpl2Bp
PAS_chr1-4_0504	2892.9	1417.55	-1.53043	2.20847e-36	9.9963e-38	40S ribosomal protein subunit
PAS_chr4_0139	2967.28	2153.42	-1.04174	9.19365e-31	5.17407e-32	Protein component of the large (60S) ribosomal subunit
PAS_chr1-4_0422	2991.07	1881.22	-1.25691	2.20964e-38	9.07224e-40	40S small ribosomal subunit
PAS_chr3_0277	2995.71	1985.31	-1.17313	1.31275e-37	5.52129e-39	6-phosphogluconate dehydrogenase (decarboxylating)
PAS_chr4_0180	3035.1	2017.38	-1.13041	9.62806e-26	6.86479e-27	Protein component of the large (60S) ribosomal subunit
PAS_chr4_0211	3051.82	1730.22	-1.37233	1.60257e-26	1.09448e-27	Protein component of the small (40S) ribosomal subunit, nearly identical to Rps7Bp
PAS_chr1-4_0063	3053.93	2085.2	-1.12594	1.92174e-27	1.25473e-28	G-protein beta subunit and guanine nucleotide dissociation inhibitor for Gpa2p
PAS_chr3_1200	3175.71	1811.68	-1.36424	5.99825e-42	2.23448e-43	hypothetical protein PAS_chr3_1200
PAS_chr1-4_0589	3198.09	1880.06	-1.33709	2.46574e-34	1.21484e-35	Protein component of the small (40S) subunit, essential for control of translational accuracy
PAS_chr2-1_0634	3271.97	1371.83	-1.76493	1.3005e-55	3.12558e-57	Protein component of the small (40S) ribosomal subunit
PAS_chr2-2_0236	3301.91	595.895	-3.01153	1.75665e-144	1.26656e-146	Hypothetical protein PAS_chr2-2_0236
PAS_chr2-1_0482	3374.76	1860.32	-1.40597	5.29205e-37	2.29997e-38	Protein component of the small (40S) ribosomal subunit
PAS_chr2-1_0362	3432.78	2382.84	-1.07313	9.69604e-29	5.98114e-30	Non-essential regulatory subunit B of protein phosphatase 2A, which has multiple roles in mitosis an
PAS_chr4_0982	3462.01	1540.22	-1.6928	3.06627e-45	1.01943e-46	hypothetical protein PAS_chr4_0982
PAS_chr3_0335	3504.51	2248.53	-1.19745	2.64722e-30	1.51103e-31	Protein component of the large (60S) ribosomal subunit, identical to Rpl43Ap
PAS_chr3_0762	3564.48	2299.14	-1.20167	1.76951e-35	8.32835e-37	Protein component of the small (40S) ribosomal subunit
PAS_chr3_0722	3655.68	2079.05	-1.3704	4.66862e-49	1.34951e-50	Fusion protein that is cleaved to yield a ribosomal protein of the small (40S) subunit and ubiquitin
PAS_chr2-1_0658	3680.16	2502.99	-1.12384	5.1964e-36	2.4041e-37	Protein component of the large (60S) ribosomal subunit, nearly identical to Rpl15Ap
PAS_chr4_0413	3682	2528.85	-1.13972	1.68418e-26	1.15359e-27	Protein component of the large (60S) ribosomal subunit, nearly identical to Rpl13Bp
PAS_chr1-1_0216	3729.26	2242.71	-1.31179	3.94991e-43	1.40814e-44	Ribosomal protein L4 of the large (60S) ribosomal subunit, nearly identical to Rpl8Ap
PAS_chr4_0669	3792.09	2442.27	-1.19515	1.89741e-31	1.02984e-32	Protein component of the large (60S) ribosomal subunit, nearly identical to Rpl11Bp
PAS_chr1-4_0491	3796.53	2348.07	-1.27646	3.03086e-29	1.82107e-30	Protein component of the small (40S) ribosomal subunit
PAS_chr2-1_0728	3802.86	2300.39	-1.28021	1.6306e-37	6.89078e-39	Putative transporter, member of the sugar porter family
PAS_chr1-3_0172	4044.32	2360.77	-1.33337	1.54061e-36	6.9116e-38	Subunit beta1 of the nascent polypeptide-associated complex (NAC) involved in protein targeting
PAS_chr1-4_0471	4093.71	2510.53	-1.27787	7.67759e-44	2.67555e-45	Protein component of the small (40S) ribosomal subunit, nearly identical to Rps0Bp
PAS_chr2-1_0486	4108.31	2957.71	-1.02562	4.84423e-25	3.55095e-26	Fusion protein, identical to Rpl40Bp
PAS_chr1-3_0068	4134.57	2581.34	-1.25484	6.74207e-46	2.17399e-47	Conserved ribosomal protein P0 similar to rat P0, human P0, and E. coli L10e
PAS_FragB_0036	4179.31	2199.05	-1.45423	3.006e-39	1.19807e-40	60S ribosomal protein L36
PAS_chr3_1057	4197.89	2838.77	-1.1138	1.45491e-29	8.596e-31	Protein component of the large (60S) ribosomal subunit, has similarity to rat L32 ribosomal protein
PAS_chr2-2_0065	4202.91	162.66	-4.99898	1.29255e-67	2.61461e-69	Plasma membrane multidrug transporter of the major facilitator superfamily
PAS_chr2-2_0054	4212.58	3107.13	-1.00935	2.80499e-29	1.67974e-30	Protein component of the large (60S) ribosomal subunit
PAS_chr2-1_0481	4275.93	3037.58	-1.04803	6.91896e-29	4.24034e-30	Ribosomal protein 59 of small subunit, required for ribosome assembly and 20S pre-rRNA processing
PAS_chr4_0246	4333.04	2936.03	-1.13601	2.60837e-34	1.29034e-35	Protein component of the small (40S) ribosomal subunit
PAS_chr4_0456	4387.52	2975.99	-1.1141	1.13125e-28	7.02358e-30	Protein component of the small (40S) ribosomal subunit
PAS_chr1-4_0275	4391.63	2509.92	-1.34247	4.0819e-42	1.4879e-43	N-terminally acetylated ribosomal protein L37 of the large (60S) ribosomal subunit
PAS_chr4_0348	4392.74	2544.39	-1.33845	9.40602e-37	4.10678e-38	Ribosomal protein 28 (rp28) of the small (40S) ribosomal subunit
PAS_chr1-4_0353	4396.97	2496.34	-1.37633	1.25886e-44	4.28613e-46	Protein component of the small (40S) ribosomal subunit
PAS_chr3_0596	4507.89	2693.2	-1.26074	1.37985e-27	8.89872e-29	Protein component of the small (40S) ribosomal subunit
PAS_chr4_0208	4613.16	2520.25	-1.43498	1.26205e-48	3.69034e-50	N-terminally acetylated protein component of the large (60S) ribosomal subunit, binds to 5.8 S rRNA
PAS_chr2-1_0087	4631.79	2739.96	-1.30646	1.08898e-30	6.17226e-32	Protein component of the large (60S) ribosomal subunit, has similarity to rat L30 ribosomal protein
PAS_chr3_0456	4851.69	312.265	-4.51898	0	0	Glycolytic enzyme phosphoglucose isomerase
PAS_chr2-2_0326	5019.4	2806.9	-1.36796	2.81422e-27	1.8769e-28	Protein component of the small (40S) ribosomal subunit
PAS_chr3_0951	5021.35	773.26	-3.25977	1.99737e-285	5.60048e-288	Triose phosphate isomerase, abundant glycolytic enzyme
PAS_chr2-2_0257	5025.84	3321.93	-1.1404	1.30373e-31	7.02389e-33	Protein component of the small (40S) ribosomal subunit
PAS_chr3_0194	5078.07	2540.49	-1.53002	3.32878e-43	1.18004e-44	Protein component of the large (60S) ribosomal subunit, identical to Rpl42Ap and has similarity to r
PAS_chr4_0524	5108.47	3329.16	-1.18861	4.60918e-32	2.44629e-33	Ribosomal protein 10 (rp10) of the small (40S) subunit
PAS_chr1-1_0407	5515.7	3996.82	-1.01866	7.01573e-13	9.80769e-14	Putative protein of unknown function
PAS_chr1-1_0439	5610.32	4053.78	-1.0364	4.70822e-24	3.6587e-25	Protein component of the small (40S) ribosomal subunit
PAS_chr1-4_0352	5717.56	3259.51	-1.37326	2.39486e-47	7.29057e-49	Protein component of the large (60S) ribosomal subunit
PAS_chr4_0814	5789.95	3209.61	-1.39741	1.35694e-36	6.06043e-38	Primary rRNA-binding ribosomal protein component of the large (60S) ribosomal subunit
PAS_chr2-1_0769	6485.65	198.32	-5.58731	0	0	Pyruvate kinase
PAS_chr4_0624	6510.69	1169.09	-3.04263	2.04863e-194	9.02659e-197	Non-essential protein of unknown function required for transcriptional induction
PAS_chr1-4_0412	6589.64	2864.59	-1.6902	7.26407e-31	4.04448e-32	Protein component of the large (60S) ribosomal subunit, has similarity to rat L38 ribosomal protein
PAS_chr2-1_0584	6655.35	4025.32	-1.28243	5.98001e-42	2.2157e-43	Protein component of the small (40S) ribosomal subunit
PAS_chr2-1_0783	7044.64	4326.61	-1.25739	1.84694e-36	8.3229e-38	Protein component of the small (40S) ribosomal subunit
PAS_chr1-4_0292	7182.6	467.835	-4.50065	0	0	3-phosphoglycerate kinase
PAS_chr2-2_0109	7360.92	4256.44	-1.34474	1.28979e-31	6.92296e-33	Protein component of the large (60S) ribosomal subunit
PAS_chr4_0414	7363.19	4422.06	-1.29035	2.82703e-41	1.08144e-42	Protein component of the small (40S) ribosomal subunit
PAS_chr1-1_0302	7789.6	4822.64	-1.23323	6.1975e-34	3.09068e-35	Protein component of the large (60S) ribosomal subunit, identical to Rpl35Ap
PAS_chr1-1_0189	7894.06	4681.31	-1.31062	3.18188e-39	1.27454e-40	Protein component of the large (60S) ribosomal subunit, nearly identical to Rpl12Ap
PAS_chr2-1_0779	7979.34	4985.98	-1.2297	3.33733e-29	2.02525e-30	Ribosomal protein 51 (rp51) of the small (40s) subunit
PAS_chr2-1_0313	8007.79	5212.02	-1.19534	1.15432e-36	5.08614e-38	Bifunctional enzyme with alcohol dehydrogenase and glutathione-dependent formaldehyde dehydrogenase
PAS_chr4_0292	8241.19	4232.22	-1.49511	2.36337e-27	1.56675e-28	Protein component of the small (40S) ribosomal subunit
PAS_chr2-1_0016	11379.9	27.375	-9.19989	0	0	2-deoxyglucose-6-phosphate phosphatase, similar to Dog2p, member of a family of low molecular weight
PAS_chr2-1_0472	15652.7	228.5	-6.64635	0	0	Mitochondrial alcohol dehydrogenase isozyme III
PAS_chr3_0082	16809.1	1647.26	-3.91722	0	0	Enolase I, a phosphopyruvate hydratase that catalyzes the conversion of 2-phosphoglycerate to phosph
PAS_chr1-1_0072	17172.6	2198.2	-3.52598	7.83203e-274	2.3529e-276	Fructose 1,6-bisphosphate aldolase, required for glycolysis and gluconeogenesis
PAS_chr3_0826	20021.5	629.085	-5.53909	0	0	Tetrameric phosphoglycerate mutase
PAS_chr3_0188	24022.5	5506.57	-2.68633	1.28823e-111	1.36743e-113	Major of three pyruvate decarboxylase isozymes
PAS_chr2-1_0437	30731	4464.85	-3.3413	2.37474e-224	8.56106e-227	Glyceraldehyde-3-phosphate dehydrogenase, isozyme 3, involved in glycolysis and gluconeogenesis
PAS_chr1-4_0586	103570	63026.1	-1.26686	6.5054e-41	2.50158e-42	Hypothetical protein PAS_chr1-4_0586

## Sheet: The timepoint at log phase
Table S1 The differentially expressed genes in Glyco4 compared with the GS115 WT strain at three sampling timepoints.
Gene ID	GS115_2 FPKM	Glyco4_2 FPKM	log2(Glyco4_2/GS115_2)	Qvalue(GS115_2-vs-Glyco4_2)	Pvalue(GS115_2-vs-Glyco4_2)	Function
PAS_chr2-1_0887	4697.73	20348.8	1.658	1.64336e-87	6.3839e-89	hypothetical protein PAS_chr2-1_0887
PAS_chr1-4_0570	3870.41	17578	1.7884	5.997e-134	1.381e-135	High-affinity glucose transporter of the major facilitator superfamily
PAS_chr1-1_0407	2817.05	14193.5	1.9273	2.8655e-121	7.4593e-123	Putative protein of unknown function
PAS_chr4_0407	2369.61	9991.78	1.65571	2.9774e-110	9.0621e-112	Protein of unknown function that associates with ribosomes
PAS_chr2-2_0019	413.82	8713.45	3.99156	0	0	Peroxisomal 2,4-dienoyl-CoA reductase, auxiliary enzyme of fatty acid beta-oxidation
PAS_chr2-1_0218	1159.46	7962.44	2.36612	2.2774e-176	3.5113e-178	Hypothetical protein PAS_chr2-1_0218
PAS_chr3_0230	2655.26	7873.98	1.17572	1.00125e-65	5.9746e-67	ATPase involved in protein folding and the response to stress
PAS_chr2-2_0470	1815.39	7158.84	1.58119	1.39259e-67	8.05886e-69	hypothetical protein PAS_chr2-2_0470
PAS_chr2-1_0072	1970.42	6710.89	1.37214	9.39559e-83	4.12021e-84	Delta(9) fatty acid desaturase
PAS_chr1-1_0378	185.355	6586.07	4.73634	0	0	Putative transmembrane protein involved in export of ammonia
PAS_chr4_0115	1704.39	5358	1.24625	1.17858e-70	6.34837e-72	Minor isoform of tropomyosin, binds to and stabilizes actin cables and filaments
PAS_chr4_0559	871.41	5061.06	2.13879	5.56e-143	1.1133e-144	Putative chitin transglycosidase, cell wall protein
PAS_chr2-1_0140	433.26	4939.46	3.10956	5.471e-298	2.8483e-300	ATPase involved in protein import into the ER, also acts as a chaperone to mediate protein folding i
PAS_chr3_0053	926.69	4173.51	1.70745	2.26305e-08	8.55554e-09	C-4 methyl sterol oxidase, catalyzes the first of three steps required to remove two C-4 methyl grou
PAS_FragB_0015	402.67	4105.47	2.93764	8.6882e-212	9.5685e-214	Hypothetical protein PAS_FragB_0015
PAS_chr2-1_0210	61.59	3973.84	5.58744	0	0	Hypothetical protein PAS_chr2-1_0210
PAS_chr3_0006	241.74	3907.28	3.61377	0	0	NADPH-dependent medium chain alcohol dehydrogenase
PAS_chr4_0500	901.05	3409.11	1.52023	1.496e-112	4.4634e-114	Protein that induces appearance of
PAS_chr3_0377	145.915	3255.53	4.07826	0	0	Widely conserved NADPH oxidoreductase containing flavin mononucleotide (FMN)
PAS_chr4_0917	439.945	2923.84	2.33507	5.2723e-173	8.3402e-175	hypothetical protein PAS_chr4_0917
PAS_chr1-1_0381	144.75	2444.74	2.53576	7.3837e-245	6.0619e-247	bZIP transcription factor (ATF/CREB1 homolog) that regulates the unfolded protein response
PAS_chr3_0449	390.975	2352.95	2.19113	5.3957e-160	8.8596e-162	Putative dihydrokaempferol 4-reductase
PAS_FragB_0075	290.635	2238.91	2.48591	1.91296e-19	3.9301e-20	Lactose regulatory protein
PAS_chr4_0844	599.21	2141.09	1.37799	1.63668e-55	1.17982e-56	Protein disulfide isomerase, multifunctional protein resident in the endoplasmic reticulum lumen
PAS_chr2-1_0353	356.46	2089.1	2.12973	9.94055e-60	6.62836e-61	Hypothetical protein PAS_chr2-1_0353
PAS_chr1-3_0169	54.1	2079.14	4.8506	0	0	Hypothetical protein PAS_chr1-3_0169
PAS_chr2-1_0322	282.27	1951.76	2.38826	1.2382e-154	2.2314e-156	Calnexin
PAS_chr3_1242	467.56	1887.59	1.6101	1.1027e-101	3.5771e-103	hypothetical protein PAS_chr3_1242
PAS_chr2-2_0279	321.91	1627.77	1.9368	7.15392e-67	4.18291e-68	Hypothetical protein PAS_chr2-2_0279
PAS_chr3_0362	385.945	1561.72	1.5859	4.54997e-10	1.537e-10	Hypothetical protein PAS_chr3_0362
PAS_chr1-1_0422	495.455	1484.91	1.18693	4.21426e-61	2.73412e-62	Hypothetical protein PAS_chr1-1_0422
PAS_chr1-3_0102	205.77	1468.62	2.4395	2.1589e-155	3.761e-157	Heat shock protein that cooperates with Ydj1p (Hsp40) and Ssa1p (Hsp70)
PAS_chr4_0052	437.64	1397.59	1.27861	1.71729e-67	9.97224e-69	Hypothetical protein PAS_chr4_0052
PAS_chr4_0762	426.94	1391.04	1.30546	1.15617e-63	7.20004e-65	Ubiquitin
PAS_chr1-4_0226	56.04	1381.87	4.20391	8.8693e-264	6.3936e-266	hypothetical protein PAS_chr1-4_0226
PAS_chr1-1_0226	288.85	1334.12	1.8119	6.2403e-150	1.1746e-151	Vacuolar proteinase B (yscB), a serine protease of the subtilisin family
PAS_chr3_0287	188.51	1320.15	2.40693	1.6383e-232	1.4434e-234	Integral membrane protein localized to mitochondria (untagged protein) and eisosomes, immobile patch
PAS_chr3_0890	392.675	1252.33	1.27455	2.44961e-45	2.22692e-46	S-adenosyl-L-homocysteine hydrolase
PAS_chr2-2_0489	382.02	1221.88	1.2736	5.40186e-46	4.85669e-47	hypothetical protein PAS_chr2-2_0489
PAS_chr1-4_0054	166.055	1221.25	2.47668	9.9775e-123	2.5573e-124	G1 cyclin involved in cell cycle progression
PAS_chr3_0859	357.365	1219.15	1.36831	7.54756e-49	6.42313e-50	Phospholipid methyltransferase (methylene-fatty-acyl-phospholipid synthase)
PAS_chr4_0038	359.075	1199.04	1.34749	3.57671e-62	2.28468e-63	Translational elongation factor 3, stimulates the binding of aminoacyl-tRNA (AA-tRNA) to ribosomes
PAS_chr1-4_0668	386.8	1115.3	1.05281	0.0123885	0.00799523	hypothetical protein PAS_chr1-4_0668
PAS_chr2-1_0160	110.6	1064.02	2.86653	2.8785e-268	1.8445e-270	Cobalamin-independent methionine synthase, involved in amino acid biosynthesis
PAS_chr3_0876	295.78	1037.57	1.41465	4.82426e-86	1.9127e-87	S-adenosylmethionine synthetase
PAS_chr2-2_0208	109.26	996.595	2.77287	9.8996e-125	2.4382e-126	Hypothetical protein PAS_chr2-2_0208
PAS_chr3_0124	207.095	974.455	1.83715	3.0124e-131	7.1782e-133	Squalene epoxidase, catalyzes the epoxidation of squalene to 2,3-oxidosqualene
PAS_chr1-4_0064	213.415	946.07	1.75304	5.37228e-96	1.8718e-97	Putative fatty aldehyde dehydrogenase
PAS_chr2-1_0412	262.88	913.28	1.40009	1.29639e-59	8.67027e-61	Protein of unknown function
PAS_chr4_0578	132.505	904.39	2.36917	1.3694e-141	2.7694e-143	Carbonic anhydrase
PAS_chr3_1232	260.925	883.84	1.35653	1.58536e-64	9.74583e-66	hypothetical protein PAS_chr3_1232
PAS_chr4_0832	256.46	864.725	1.35922	6.3236e-62	4.05196e-63	Plasma membrane ATP-binding cassette (ABC) transporter
PAS_chr2-1_0722	293.935	839.545	1.12196	3.83966e-58	2.66793e-59	Protein of unknown function with similarity to Ykl050cp and Uso1p
PAS_chr2-2_0116	180	835.55	1.8106	1.24475e-97	4.2622e-99	ER associated glutathione S-transferase capable of homodimerization
PAS_chr2-1_0536	310.77	834.435	1.01517	3.52339e-29	4.981e-30	Hypothetical protein PAS_chr2-1_0536
PAS_chr1-4_0659	276.26	829.79	1.18115	1.47781e-46	1.305e-47	hypothetical protein PAS_chr1-4_0659
PAS_chr4_0627	228.06	828.145	1.40726	9.2618e-07	3.97067e-07	Plasma membrane localized protein that protects membranes from desiccation
PAS_chr1-4_0241	179.935	826.675	1.79551	1.38609e-52	1.07135e-53	Putative protein of unknown function
PAS_chr3_0535	287.585	812.905	1.1033	7.96567e-54	6.01333e-55	Sphingolipid alpha-hydroxylase
PAS_chr2-2_0131	183.845	791.025	1.67882	7.70328e-12	2.33844e-12	Catalase A, breaks down hydrogen peroxide in the peroxisomal matrix formed by acyl-CoA oxidase (Pox1
PAS_chr4_0860	178.605	773.43	1.70644	8.25666e-79	3.80263e-80	Hypothetical protein PAS_chr4_0860
PAS_chr2-2_0403	0	725.245	9.61174	6.67021e-69	3.76652e-70	Hypothetical protein PAS_chr2-2_0403
PAS_chr3_0066	58.48	707.005	3.11139	1.17656e-31	1.53372e-32	Peptide methionine sulfoxide reductase, reverses the oxidation of methionine residues
PAS_chr2-1_0723	141.315	696.11	1.90166	5.5341e-135	1.219e-136	Transcriptional activator related to Msn2p
PAS_chr4_0584	97.195	691.835	2.43472	2.9928e-182	4.3748e-184	Aspartic protease, attached to the plasma membrane via a glycosylphosphatidylinositol (GPI) anchor
PAS_chr2-1_0262	223.345	688.105	1.22897	7.26985e-37	8.07923e-38	Protein of unknown function
PAS_chr2-2_0289	230.99	683.73	1.16655	6.36516e-42	6.23261e-43	Hypothetical protein PAS_chr2-2_0289
PAS_chr2-1_0355	246.575	666.915	1.03511	1.23885e-19	2.51293e-20	Hypothetical protein PAS_chr2-1_0355
PAS_chr2-1_0008	113.065	661.94	2.13135	2.51351e-90	9.36148e-92	Putative protein-methionine-R-oxide reductase
PAS_chr2-1_0287	140.405	661.49	1.83291	1.20971e-83	5.15954e-85	Protein localized to COPII-coated vesicles
PAS_chr2-2_0481	118.26	649.545	1.99024	2.49833e-10	8.27442e-11	hypothetical protein PAS_chr2-2_0481
PAS_chr2-1_0212	170.15	640.38	1.51538	5.03573e-69	2.8234e-70	Protein O-mannosyltransferase, transfers mannose residues from dolichyl phosphate-D-mannose to prote
PAS_chr1-4_0178	111.21	622.715	2.07696	8.88933e-86	3.56e-87	Vacuolar protein that presumably functions within the endosomal-vacuolar trafficking pathway
PAS_chr1-1_0118	191.77	616.765	1.26424	1.26398e-06	5.49478e-07	Hypothetical protein PAS_chr1-1_0118
PAS_chr3_1184	39.1	603.965	2.49497	3.5133e-194	4.7838e-196	hypothetical protein PAS_chr3_1184
PAS_chr2-1_0871	86.87	588.895	2.36219	4.673e-119	1.2539e-120	hypothetical protein PAS_chr2-1_0871
PAS_chr1-1_0459	192.375	564.04	1.15025	6.71527e-37	7.43601e-38	Dolichol-phosphate mannosyltransferase
PAS_chr1-4_0194	88.865	553.295	2.2401	5.9524e-135	1.323e-136	Polyamine transporter that recognizes spermine, putrescine, and spermidine
PAS_chr4_0489	202.225	543.63	1.01014	1.26082e-20	2.46912e-21	Hypothetical protein PAS_chr4_0489
PAS_chr2-2_0271	140.695	538.095	1.53567	1.1882e-66	6.99503e-68	GPI-anchored cell wall protein of unknown function
PAS_chr4_0042	123.07	514.265	1.64852	2.60805e-45	2.37618e-46	Hypothetical protein PAS_chr4_0042
PAS_chr2-1_0518	146.545	498.465	1.37203	9.59655e-54	7.26371e-55	Hsp90 cochaperone, interacts with the Ssa group of the cytosolic Hsp70 chaperones
PAS_chr4_0469	186.86	495.7	1.00838	1.86804e-26	2.89894e-27	Hypothetical protein PAS_chr4_0469
PAS_chr1-4_0188	112.095	493.36	1.7403	6.79416e-74	3.42837e-75	Nitric oxide oxidoreductase, flavohemoglobin involved in nitric oxide detoxification
PAS_chr2-1_0324	132.97	484.43	1.47232	8.09427e-72	4.19787e-73	Oligomeric mitochondrial matrix chaperone
PAS_chr4_0988	88.07	468.695	1.95506	2.68616e-11	8.3855e-12	hypothetical protein PAS_chr4_0988
PAS_chr1-4_0421	143.775	464.615	1.29691	2.73988e-48	2.35365e-49	Homocitrate synthase isozyme, catalyzes the condensation of acetyl-CoA and alpha-ketoglutarate
PAS_chr1-4_0681	39.59	459.52	3.06944	4.02188e-33	5.00118e-34	hypothetical protein PAS_chr1-4_0681
PAS_chr2-1_0169	149.89	457.875	1.19404	1.6535e-14	4.28109e-15	Mitochondrial outer membrane protein involved in membrane fission, required for localization of Dnm1
PAS_chr2-2_0407	171.055	451.405	1.00493	5.37092e-37	5.91511e-38	Beta subunit of succinyl-CoA ligase, which is a mitochondrial enzyme of the TCA cycle
PAS_chr2-1_0192	100.885	447.04	1.75212	2.64456e-74	1.32916e-75	Protein of unknown function
PAS_chr3_0356	91.69	446.805	1.87816	2.18703e-61	1.41452e-62	Hypothetical protein PAS_chr3_0356
PAS_chr3_0288	148.5	445.635	1.1538	2.17681e-14	5.69703e-15	Hypothetical protein PAS_chr3_0288
PAS_chr4_0807	81.835	445.52	2.04033	1.6775e-111	5.0387e-113	Hypothetical protein PAS_chr4_0807
PAS_chr2-1_0254	135.51	429.535	1.26804	7.73773e-59	5.25248e-60	Hypothetical protein PAS_chr2-1_0254
PAS_chr2-1_0280	141.08	416.735	1.17093	1.16909e-25	1.88683e-26	Plasma membrane ATP-binding cassette (ABC) transporter, multidrug transporter involved in multidrug
PAS_chr4_0918	138.565	413.005	1.17223	4.5496e-35	5.28388e-36	hypothetical protein PAS_chr4_0918
PAS_chr1-3_0299	8.82	407.19	5.11803	0	0	hypothetical protein PAS_chr1-3_0299
PAS_chr2-1_0573	134.72	400.37	1.17293	2.16329e-37	2.35215e-38	Putative xylose and arabinose reductase
PAS_chr3_0216	88.695	390.555	1.71351	2.09747e-13	5.78337e-14	Arginosuccinate synthetase
PAS_chr2-1_0484	133.24	384.94	1.12411	2.59822e-31	3.41296e-32	Protein localized to COPII vesicles, proposed to be involved in ER to Golgi transport
PAS_chr4_0470	25.03	383.52	3.53012	1.7859e-267	1.1801e-269	Mitochondrial aldehyde dehydrogenase
PAS_chr2-1_0404	72.5	382.29	2.00056	5.953e-105	1.9072e-106	Transcriptional repressor and activator
PAS_chr1-4_0101	114.81	372.96	1.30548	1.29262e-38	1.34853e-39	Phosphorylated vacuolar membrane protein that interacts with Atg13p
PAS_chr3_0734	106.715	364.72	1.03429	2.22496e-42	2.16526e-43	Hypothetical protein PAS_chr3_0734
PAS_chr2-1_0626	125.135	364.51	1.14965	7.03583e-53	5.41001e-54	Glutamine-fructose-6-phosphate amidotransferase
PAS_chr1-4_0231	126.39	360.48	1.1201	1.95802e-58	1.34482e-59	Essential phosphoprotein component (p150) of the COPII coat of secretory pathway vesicles
PAS_chr1-3_0087	108.95	354.59	1.25369	2.04138e-13	5.62462e-14	Hypothetical protein PAS_chr1-3_0087
PAS_chr4_0201	49.175	350.955	2.43277	5.7932e-107	1.8213e-108	Essential ATP-dependent RNA helicase of the DEAD-box protein family
PAS_chr2-1_0448	115.35	348.215	1.18598	3.27248e-26	5.15053e-27	Non-essential subunit of Sec63 complex (Sec63p, Sec62p, Sec66p and Sec72p)
PAS_chr1-1_0221	40.67	335.735	2.64713	5.6827e-216	5.8033e-218	Low affinity methionine permease, similar to Mup1p
PAS_chr1-1_0388	63.535	331.43	1.9731	1.31884e-42	1.27553e-43	Hypothetical protein PAS_chr1-1_0388
PAS_chr2-2_0331	88.695	325.23	1.47256	3.39872e-51	2.72224e-52	Hypothetical protein PAS_chr2-2_0331
PAS_chr1-1_0449	76.105	320.555	1.66722	1.14833e-43	1.08073e-44	Protein with similarity to members of a family of flavodoxin-like proteins
PAS_chr2-1_0864	116.575	319.525	1.05688	2.29984e-29	3.21084e-30	hypothetical protein PAS_chr2-1_0864
PAS_chr2-1_0159	127.15	315.62	1.1788	8.34618e-52	6.60141e-53	UBX (ubiquitin regulatory X) domain-containing protein that regulates Glc7p phosphatase activity and
PAS_chr2-2_0483	99.075	313.56	1.20236	6.21033e-10	2.11281e-10	hypothetical protein PAS_chr2-2_0483
PAS_chr1-4_0489	88.21	305.57	1.36049	2.30937e-06	1.0289e-06	Cystathionine gamma-lyase
PAS_chr3_0366	61.68	305.44	1.90922	6.0233e-94	2.14687e-95	Hypothetical protein PAS_chr3_0366
PAS_chr2-1_0161	88.43	304.82	1.38098	1.83085e-39	1.87338e-40	v-SNARE protein involved in Golgi transport, homolog of the mammalian protein GOS-28/GS28
PAS_chr2-2_0342	84.705	301.66	1.43477	5.72102e-52	4.4563e-53	Hypothetical protein PAS_chr2-2_0342
PAS_chr1-3_0113	100.91	301.335	1.17669	2.41958e-36	2.72772e-37	Small rho-like GTPase, essential for establishment and maintenance of cell polarity
PAS_chr1-1_0171	26.845	301.18	3.08104	2.2664e-167	3.6306e-169	Negative regulator of the glucose-sensing signal transduction pathway
PAS_chr2-1_0239	110.105	300.715	1.04044	7.05506e-21	1.36044e-21	Integral membrane protein localized to late Golgi vesicles along with the v-SNARE Tlg2p
PAS_chr2-2_0066	93.71	299.705	1.28062	4.59903e-55	3.38895e-56	Protein chaperone involved in regulation of the HSP90 and HSP70 functions
PAS_chr2-1_0828	91.505	298.665	1.31185	1.69209e-53	1.28753e-54	hypothetical protein PAS_chr2-1_0828
PAS_chr2-1_0143	88.705	296.545	1.33355	1.0793e-33	1.31184e-34	Conserved protein of the mitochondrial matrix, performs a scaffolding function during assembly of ir
PAS_chr3_1226	102.4	295.665	1.13768	3.31818e-58	2.28565e-59	hypothetical protein PAS_chr3_1226
PAS_chr3_0505	9.845	294.14	4.47557	1.5146e-240	1.2738e-242	Putative protein of unknown function
PAS_chr4_0915	53.005	292.675	2.03914	2.17831e-44	2.01517e-45	hypothetical protein PAS_chr4_0915
PAS_chr2-1_0270	1.85	288.345	6.74961	1.1922e-204	1.4084e-206	Plasma membrane protein with roles in the uptake of protoprophyrin IX and the efflux of heme
PAS_chr2-1_0433	104.65	279	1.00777	1.33448e-18	2.82715e-19	Non-essential subunit of Sec63 complex (Sec63p, Sec62p, Sec66p and Sec72p)
PAS_chr3_0393	103.375	278	1.03299	1.2246e-37	1.31012e-38	Transcription factor
PAS_chr3_0075	54.87	272.94	1.9192	8.318e-124	2.0987e-125	Protein of unknown function
PAS_chr1-3_0215	81.21	268.83	1.32808	2.44424e-34	2.91703e-35	Polyamine transport protein specific for spermine
PAS_chr1-4_0055	71.945	266.12	1.49064	1.56396e-46	1.38733e-47	Clavaminate synthase
PAS_chr1-1_0276	86.92	263.245	1.1923	6.91558e-29	9.83192e-30	Endoplasmic reticulum transmembrane protein
PAS_chr4_0013	87.68	263.175	1.19331	2.04322e-49	1.71837e-50	Hypothetical protein PAS_chr4_0013
PAS_chr2-1_0117	52.02	260.38	1.92572	4.00289e-93	1.4588e-94	GTPase activating protein (GAP) for Rho1p, involved in signaling to the actin cytoskeleton, null mut
PAS_chr2-1_0094	95.545	259.575	1.0507	3.77703e-41	3.74376e-42	Protein required for mismatch repair in mitosis and meiosis, forms a complex with Msh2p to repair bo
PAS_chr3_0372	95.865	259.46	1.03807	8.49422e-31	1.13449e-31	Putative vacuolar Fe2+/Mn2+ transporter
PAS_chr3_0778	75.985	258.24	1.3695	1.6246e-65	9.79182e-67	Hypothetical protein PAS_chr3_0778
PAS_chr2-1_0293	64.3	257.21	1.58384	9.6827e-35	1.1323e-35	Hypothetical protein PAS_chr2-1_0293
PAS_chr3_0414	70.065	257.015	1.48025	8.04099e-59	5.47444e-60	Calcineurin A
PAS_chr1-3_0174	93.05	254.165	1.05087	2.29984e-29	3.21443e-30	One of several homologs of bacterial chaperone DnaJ, located in the ER lumen
PAS_chr2-1_0185	92.945	253.88	1.05718	3.90661e-37	4.27897e-38	Protein subunit of mitochondrial RNase P, has roles in nuclear transcription, cytoplasmic and mitoch
PAS_chr4_0553	55.575	248.635	1.76551	3.9385e-79	1.806e-80	Hypothetical protein PAS_chr4_0553
PAS_chr4_0140	91.98	243.925	1.0129	1.24081e-18	2.62374e-19	ATP-dependent DEAD (Asp-Glu-Ala-Asp)-box RNA helicase
PAS_chr4_0185	65.73	238.4	1.45814	1.67471e-38	1.75385e-39	Nucleolar protein that binds nuclear localization sequences
PAS_chr3_0126	45.635	237.77	1.96663	6.8029e-55	5.05381e-56	Hypothetical protein PAS_chr3_0126
PAS_chr4_0099	72.21	233.575	1.29608	5.25177e-44	4.89001e-45	Hypothetical protein PAS_chr4_0099
PAS_chr2-1_0457	75.39	231.97	1.22514	4.61938e-44	4.29193e-45	Protein involved in ER-to-Golgi transport
PAS_chr2-1_0782	37.98	231.015	2.20269	1.9544e-105	6.2225e-107	Putative protein of unknown function
PAS_chr2-1_0063	47.175	227.835	1.86455	1.5647e-40	1.56658e-41	Hypothetical protein PAS_chr2-1_0063
PAS_chr3_0095	34	227.015	2.3405	5.2121e-146	1.0332e-147	Phenylpyruvate decarboxylase, catalyzes decarboxylation of phenylpyruvate to phenylacetaldehyde, whi
PAS_c121_0002	58.315	226.045	1.55592	5.77639e-60	3.84013e-61	Hypothetical protein PAS_c121_0002
PAS_chr2-2_0458	61.32	225.6	1.47567	1.33195e-34	1.57093e-35	hypothetical protein PAS_chr2-2_0458
PAS_chr3_0751	75.13	224.995	1.18985	1.42869e-44	1.31884e-45	Dynamin-related GTPase
PAS_chr2-2_0015	31.95	223.805	2.40926	1.5003e-151	2.7638e-153	One of several homologs of bacterial chaperone DnaJ, located in the ER lumen
PAS_chr1-4_0480	65.99	222.625	1.35743	2.33221e-51	1.86334e-52	Essential protein with two zinc fingers, present in the nucleus of growing cells
PAS_chr1-4_0030	75.235	222.235	1.16539	7.19585e-38	7.66558e-39	Putative K+/H+ antiporter with a probable role in intracellular cation homeostasis
PAS_chr2-1_0203	57.205	217.125	1.53032	1.02907e-83	4.36849e-85	Phosphotyrosine-specific protein phosphatase involved in the inactivation of mitogen-activated prote
PAS_chr1-4_0167	62.655	215.27	1.38039	1.09284e-44	1.00662e-45	Putative protein of unknown function
PAS_chr2-2_0319	31.77	214.935	2.35802	8.4163e-132	1.9886e-133	Hypothetical protein PAS_chr2-2_0319
PAS_chr3_0821	45.305	213.36	1.82784	7.10803e-52	5.59362e-53	Protein with similarity to human cystinosin
PAS_chr1-3_0063	53.235	208.57	1.57337	1.35911e-69	7.48411e-71	Molecular chaperone of the endoplasmic reticulum lumen
PAS_chr3_0337	77.405	208.57	1.03138	3.70486e-20	7.35186e-21	Hypothetical protein PAS_chr3_0337
PAS_chr2-1_0255	50.12	206.43	1.64775	7.18894e-76	3.48363e-77	Protein of unknown function involved in maintenance of proper telomere length
PAS_chr1-1_0131	77.535	206.31	1.01956	5.60494e-26	8.92255e-27	General transcriptional co-repressor, acts together with Tup1p
PAS_chr4_0342	58.245	205.09	1.42202	1.36105e-73	6.8952e-75	Acid trehalase required for utilization of extracellular trehalose
PAS_chr4_0006	30.21	202.125	2.33264	1.60947e-83	6.89679e-85	High affinity nicotinic acid plasma membrane permease
PAS_chr3_1230	75.115	199.875	1.01513	1.27693e-25	2.06343e-26	ATG30
PAS_chr1-3_0101	51.055	199.395	1.56071	3.63331e-38	3.84138e-39	Constituent of 66S pre-ribosomal particles, has similarity to human translation initiation factor 6
PAS_chr3_0878	74.17	198.64	1.02702	1.05958e-27	1.56794e-28	Protein of unknown function
PAS_chr4_0468	25.13	198.34	1.59507	8.18043e-65	4.99606e-66	Transcription factor required for gene regulation in repsonse to pheromones
PAS_chr3_0578	46.245	195.595	1.67768	1.33774e-57	9.37542e-59	Peroxisomal nudix pyrophosphatase with specificity for coenzyme A and CoA derivatives, may function
PAS_chr4_0637	66.09	195.305	1.16578	3.01021e-35	3.47193e-36	Hypothetical protein PAS_chr4_0637
PAS_chr3_0072	41.235	193.925	1.83072	6.67021e-69	3.76167e-70	Diacylglycerol kinase, localized to the endoplasmic reticulum (ER)
PAS_chr3_0678	64.58	191.595	1.16881	3.25768e-32	4.15527e-33	Protein that interacts with the karyopherin Srp1p
PAS_chr4_0810	63.14	189.945	1.18945	2.53604e-31	3.32621e-32	Hypothetical protein PAS_chr4_0810
PAS_chr1-4_0110	63.565	187.42	1.1236	2.11796e-09	7.42176e-10	pterin-4-alpha-carbinolamine dehydratase
PAS_chr3_0930	63.305	184.71	1.15207	1.803e-51	1.4333e-52	Membrane protein
PAS_chr2-2_0080	56.235	181.4	1.29153	3.12966e-34	3.74756e-35	Mitochondrial cell death effector that translocates to the nucleus in response to apoptotic stimul
PAS_chr3_0221	56.68	174.83	1.21227	6.03716e-18	1.32131e-18	Mitochondrial ribosomal protein of the large subunit
PAS_chr2-1_0882	47.17	174.795	1.48907	1.49018e-49	1.24729e-50	hypothetical protein PAS_chr2-1_0882
PAS_chr1-4_0208	34.055	171.675	1.92424	9.17294e-55	6.83286e-56	RNA helicase in the DEAH-box family involved in the second catalytic step of splicing, exhibits ATP-
PAS_chr2-2_0437	37.015	171.565	1.81859	1.4912e-123	3.7922e-125	Glycogen debranching enzyme containing glucanotranferase and alpha-1,6-amyloglucosidase activities
PAS_chr2-1_0659	55.605	171.44	1.22954	1.06181e-34	1.24594e-35	Proline permease, required for high-affinity transport of proline
PAS_chr1-1_0286	63.11	171.415	1.0473	6.88502e-30	9.40245e-31	Protein O-mannosyltransferase, transfers mannose residues from dolichyl phosphate-D-mannose
PAS_chr3_0895	35.73	166.255	1.81534	2.84341e-39	2.92085e-40	Serine/threonine MAP kinase
PAS_chr1-4_0040	56.235	166.11	1.16515	7.49331e-33	9.34788e-34	High affinity iron permease involved in the transport of iron across the plasma membrane
PAS_chr2-1_0385	61.465	164.83	1.01914	1.77863e-16	4.1848e-17	Hypothetical protein PAS_chr2-1_0385
PAS_chr1-1_0062	43.075	164.58	1.5289	3.2051e-33	3.97268e-34	GTP-cyclohydrolase I, catalyzes the first step in the folic acid biosynthetic pathway
PAS_chr4_0009	34.04	164.005	1.86046	3.95432e-49	3.34938e-50	Hypothetical protein PAS_chr4_0009
PAS_chr1-4_0393	55.9	160.895	1.12582	3.49515e-23	6.17985e-24	Member of a stationary phase-induced gene family
PAS_chr1-4_0395	38.84	160.07	1.64179	6.18238e-54	4.64236e-55	Transcriptional activator of genes regulated by nitrogen catabolite repression (NCR)
PAS_chr1-1_0033	31.645	158.2	1.91969	1.63948e-77	7.74767e-79	Hypothetical protein PAS_chr1-1_0033
PAS_chr2-2_0330	35.595	157.97	1.74945	9.63441e-67	5.65255e-68	Phosphatidylinositol:ceramide phosphoinositol transferase (IPC synthase)
PAS_chr3_0796	57.005	156.025	1.05718	7.04431e-32	9.11218e-33	Hypothetical protein PAS_chr3_0796
PAS_chr2-1_0501	54.265	154.865	1.12026	5.87555e-45	5.37671e-46	Plasma membrane protein that may be involved in osmotolerance
PAS_chr1-3_0203	58.24	154.02	1.00784	2.2283e-27	3.342e-28	Hypothetical protein PAS_chr1-3_0203
PAS_chr4_0916	40.48	153.47	1.5269	3.35356e-70	1.81982e-71	hypothetical protein PAS_chr4_0916
PAS_chr2-1_0168	39.69	152.665	1.54928	2.05271e-53	1.57015e-54	Protein that is processed in the mitochondrion to yield acetylglutamate kinase and N-acetyl-gamma-gl
PAS_chr2-1_0258	47.08	152.645	1.2894	3.99221e-25	6.58707e-26	Protein required for maturation of mitochondrial and cytosolic Fe/S proteins, localizes to the mitoc
PAS_chr3_1031	49.81	151.67	1.20863	1.17679e-34	1.38556e-35	Negative regulatory subunit of the protein phosphatase 1 Ppz1p
PAS_chr2-1_0546	38.74	146.9	1.51439	1.79264e-31	2.344e-32	Hypothetical protein PAS_chr2-1_0546
PAS_chr1-3_0304	40.115	144.865	1.44642	2.0785e-29	2.89259e-30	hypothetical protein PAS_chr1-3_0304
PAS_chr3_0355	53.365	144.85	1.03817	5.25861e-17	1.20146e-17	Putative protein of unknown function
PAS_chr1-1_0301	25.33	143.07	2.09068	5.78235e-61	3.76304e-62	Prenyltransferase, required for cell viability
PAS_chr1-4_0196	47.255	139.72	1.16514	7.23851e-31	9.65327e-32	Phosphatidylinositol 3,5-bisphosphate-binding protein
PAS_chr3_0212	39.565	139.305	1.41736	2.54581e-42	2.4826e-43	Nucleolar protein
PAS_chr2-2_0450	45.885	136.975	1.16004	1.18337e-13	3.225e-14	hypothetical protein PAS_chr2-2_0450
PAS_chr2-1_0553	19.76	136.48	2.38031	1.28621e-85	5.20255e-87	Deoxyhypusine hydroxylase, a HEAT-repeat containing metalloenzyme that catalyses hypusine formation
PAS_chr1-1_0377	21.64	136.355	2.25096	2.8896e-81	1.30188e-82	RNA exonuclease
PAS_chr2-1_0827	47.66	135.67	1.10736	3.45516e-21	6.5796e-22	hypothetical protein PAS_chr2-1_0827
PAS_chr4_0945	46.195	134.78	1.14564	9.05457e-21	1.75688e-21	hypothetical protein PAS_chr4_0945
PAS_chr3_0949	0	134.75	9.92564	3.36858e-75	1.64584e-76	Lysyl-tRNA synthetase
PAS_chr1-1_0198	50.615	134.66	1.01632	1.77797e-29	2.46722e-30	Hypothetical protein PAS_chr1-1_0198
PAS_chr1-1_0397	45.935	133.895	1.14096	4.94001e-22	9.17968e-23	Histidinolphosphatase, catalyzes the eighth step in histidine biosynthesis
PAS_chr2-1_0389	50.745	133.635	1.00271	1.20198e-31	1.56926e-32	Sorting nexin
PAS_chr2-1_0050	12.985	131.215	2.89005	2.79431e-35	3.21732e-36	Plasma membrane ATP-binding cassette (ABC) transporter required for the export of a-factor, catalyze
PAS_chr4_0235	30.48	129.925	1.69633	1.10425e-87	4.26751e-89	Hypothetical protein PAS_chr4_0235
PAS_chr3_0409	42.43	128.89	1.20943	1.05289e-49	8.77055e-51	Na+/H+ antiporter involved in sodium and potassium efflux through the plasma membrane
PAS_chr4_0259	35.03	128.505	1.47704	1.15023e-49	9.60445e-51	Delta(9) fatty acid desaturase
PAS_chr1-3_0209	46.035	125.555	1.04484	8.72676e-19	1.83133e-19	Target membrane receptor (t-SNARE)
PAS_chr3_0799	38.205	124.94	1.31679	5.33017e-38	5.6461e-39	Large subunit of carbamoyl phosphate synthetase
PAS_chr2-1_0024	39.12	123.815	1.25874	1.267e-14	3.25249e-15	Putative protein of unknown function
PAS_chr1-1_0046	36.895	123.385	1.33839	1.05068e-27	1.55267e-28	Component of the SSU processome, which is required for pre-18S rRNA processing
PAS_chr1-1_0109	31.795	123.34	1.55124	5.66428e-38	6.01135e-39	Hypothetical protein PAS_chr1-1_0109
PAS_chr3_0332	36.675	123.28	1.34511	1.6588e-25	2.70044e-26	Hypothetical protein PAS_chr3_0332
PAS_chr4_0698	19.065	121.825	2.27149	1.78205e-83	7.70772e-85	Hypothetical protein PAS_chr4_0698
PAS_chr4_0537	32.66	121.195	1.49149	8.25898e-39	8.58312e-40	Essential nuclear protein involved in early steps of ribosome biogenesis
PAS_chr3_0062	35.135	119.87	1.36868	5.441e-34	6.54794e-35	5-phospho-ribosyl-1(alpha)-pyrophosphate synthetase, synthesizes PRPP, which is required for nucleot
PAS_chr4_0031	18.16	116.015	2.25694	2.14452e-50	1.75203e-51	RNA polymerase III subunit C37
PAS_chr2-2_0085	38.92	114.82	1.16396	7.36807e-32	9.57524e-33	Cytosolic J-domain-containing protein
PAS_chr4_0014	35.035	114.36	1.31136	2.7724e-49	2.33716e-50	Hypothetical protein PAS_chr4_0014
PAS_chr1-1_0070	37.98	114.04	1.18812	5.95238e-31	7.90233e-32	Steryl ester hydrolase, one of three gene products (Yeh1p, Yeh2p, Tgl1p)
PAS_chr4_0647	42.26	112.905	1.02507	2.37412e-37	2.58615e-38	Low affinity vacuolar membrane localized monovalent cation/H+ antiporter
PAS_chr4_0243	18.1	112.795	2.23891	1.1496e-81	5.11035e-83	Protein of unknown function
PAS_chr1-1_0088	17.005	112.515	2.30233	4.75672e-43	4.55289e-44	Essential protein that binds ribosomal protein L11
PAS_chr1-1_0170	37.445	111.17	1.16042	1.45283e-15	3.54334e-16	N-myristoylated calcium-binding protein that may have a role in intracellular signaling
PAS_chr3_0702	37.79	111.03	1.1275	1.58739e-08	5.90266e-09	Putative protein of unknown function
PAS_chr2-1_0057	31.64	110.65	1.41359	8.40264e-76	4.08859e-77	Aminophospholipid translocase (flippase) that localizes primarily to the plasma membrane
PAS_chr4_0383	35.015	108.64	1.21896	5.41669e-14	1.45125e-14	Hypothetical protein PAS_chr4_0383
PAS_chr3_0284	26.255	107.29	1.63275	1.17593e-56	8.38271e-58	Hypothetical protein PAS_chr3_0284
PAS_chr2-1_0245	23.01	106.93	1.81365	1.47028e-55	1.05693e-56	Essential protein, constituent of 66S pre-ribosomal particles
PAS_chr3_0724	39.445	106.48	1.02738	2.04972e-14	5.35621e-15	Hypothetical protein PAS_chr3_0724
PAS_chr1-4_0551	39.675	104.385	1.00331	4.85133e-37	5.33316e-38	Formylglycinamidine-ribonucleotide (FGAM)-synthetase
PAS_chr2-2_0492	26.56	103.57	1.55894	1.41255e-22	2.54565e-23	hypothetical protein PAS_chr2-2_0492
PAS_chr3_0180	37.13	103.54	1.08323	1.63536e-24	2.73433e-25	Hypothetical protein PAS_chr3_0180
PAS_chr3_1006	32.925	103.33	1.25116	4.2697e-30	5.76247e-31	Essential, conserved, cytoplasmic ATPase
PAS_chr2-2_0028	34.05	102.875	1.19661	9.25455e-29	1.32128e-29	Putative protein, acetyl coenzyme A transporter
PAS_chr4_0994	33.41	102.18	1.21738	6.37215e-36	7.20919e-37	hypothetical protein PAS_chr4_0994
PAS_chr1-4_0390	25.48	101.255	1.59272	4.67505e-55	3.45433e-56	Choline kinase, catalyzing the first step in phosphatidylcholine synthesis via the CDP-choline
PAS_chr1-1_0076	35.97	100.34	1.05606	1.99221e-08	7.48376e-09	Protein component of the small (40S) ribosomal subunit
PAS_chr2-1_0236	6.695	99.795	3.39845	1.67359e-39	1.70911e-40	Sulfiredoxin, contributes to oxidative stress resistance by reducing cysteine-sulfinic acid groups i
PAS_c131_0003	31.37	99.465	1.26479	2.91841e-29	4.10822e-30	Hypothetical protein PAS_c131_0003
PAS_chr1-3_0053	31.535	98.945	1.24925	1.39354e-27	2.0705e-28	Conserved peptide N-glycanase required for deglycosylation of misfolded glycoproteins
PAS_chr2-1_0594	12.96	98.92	2.52126	3.79272e-59	2.55936e-60	Protein required, along with Dph1p, Kti11p, Jjj3p, and Dph5p, for synthesis of diphthamide
PAS_chr3_0480	30.055	98.045	1.30525	6.55835e-30	8.9432e-31	Putative chaperone, homolog of E. coli DnaJ, closely related to Ydj1p
PAS_chr3_0002	12.66	97.62	2.21179	1.5098e-118	4.1116e-120	Hypothetical protein PAS_chr3_0002
PAS_chr2-1_0285	35.43	97.575	1.06716	7.38303e-30	1.00973e-30	Mitochondrial integral membrane protein involved in mitochondrial fusion and maintenanceof the mitoc
PAS_chr1-1_0486	32.32	96.705	1.17206	8.82926e-16	2.13571e-16	hypothetical protein PAS_chr1-1_0486
PAS_chr3_0581	20.41	96.63	1.83869	1.60071e-47	1.38788e-48	3\'-5\' exoribonuclease involved in rRNA processing
PAS_chr1-1_0203	23.92	95.22	1.59423	2.37336e-44	2.20038e-45	General amino acid permease
PAS_chr3_1084	27.69	95.07	1.3873	5.84554e-51	4.74057e-52	Sulfite reductase beta subunit, involved in amino acid biosynthesis, transcription repressed by meth
PAS_chr2-2_0044	27.485	94.4	1.38122	2.08521e-35	2.39253e-36	Phosphatidate cytidylyltransferase (CDP-diglyceride synthetase)
PAS_chr1-4_0288	12.12	91.465	2.51527	4.4849e-139	9.2499e-141	Hypothetical protein PAS_chr1-4_0288
PAS_chr4_0082	32.295	91.04	1.09743	5.59857e-24	9.55142e-25	Essential protein involved in a late step of 60S ribosomal subunit assembly or modification
PAS_chr1-4_0246	30.24	90.7	1.1885	2.03202e-33	2.49832e-34	Divalent metal ion transporter involved in manganese homeostasis
PAS_chr1-1_0335	19.38	88.27	1.77149	4.41798e-28	6.46685e-29	Member of the alpha/beta knot fold methyltransferase superfamily
PAS_chr2-1_0817	29.88	87.505	1.14846	1.51193e-20	2.97602e-21	hypothetical protein PAS_chr2-1_0817
PAS_chr3_0721	22.74	86.47	1.51231	1.20463e-15	2.93076e-16	Putative protein of unknown function that may be involved in intramitochondrial sorting
PAS_chr4_0401	32.56	86.28	1.00845	1.24652e-20	2.43862e-21	Arginyl-tRNA-protein transferase
PAS_chr4_0958	31.68	86.125	1.03316	1.86114e-11	5.75038e-12	hypothetical protein PAS_chr4_0958
PAS_chr3_1235	24.095	85.945	1.43714	6.0841e-41	6.05486e-42	hypothetical protein PAS_chr3_1235
PAS_chr4_0588	8.55	85.93	2.89943	1.10868e-64	6.79328e-66	Hypothetical protein PAS_chr4_0588
PAS_chr3_1007	22.705	85.62	1.5114	2.95089e-33	3.64577e-34	Geranylgeranyl diphosphate synthase, increases the intracellular pool of geranylgeranyl diphosphate
PAS_chr1-4_0437	16.435	83.275	1.93917	9.5631e-58	6.68306e-59	Hypothetical protein PAS_chr1-4_0437
PAS_chr1-1_0061	9.135	83.045	2.77707	1.6313e-113	4.769e-115	ATP-dependent RNA helicase
PAS_chr3_0454	27.325	83.005	1.19819	1.43846e-17	3.20009e-18	Hypothetical protein PAS_chr3_0454
PAS_chr1-1_0290	30.125	81.6	1.03086	1.306e-12	3.76581e-13	RING-type ubiquitin ligase of the endosomal and vacuolar membranes
PAS_chr4_0105	9.335	81.52	2.71964	7.1051e-111	2.1483e-112	Putative GTPase that associates with free 60S ribosomal subunits in the nucleolus
PAS_chr4_0080	4.12	81.44	3.87017	1.7965e-118	4.9284e-120	Hypothetical protein PAS_chr4_0080
PAS_chr4_0003	21.16	81.075	1.53867	2.31074e-46	2.05903e-47	Hypothetical protein PAS_chr4_0003
PAS_chr2-2_0400	0	80.895	8.96412	4.49953e-57	3.19851e-58	WD repeat-containing protein
PAS_chr3_0038	27.38	80.27	1.14827	5.96119e-17	1.36317e-17	Nucleolar protein with similarity to large ribosomal subunit L7 proteins
PAS_chr3_1008	13.58	79.965	2.13478	1.14577e-33	1.39952e-34	Hypothetical protein PAS_chr3_1008
PAS_chr1-3_0228	11.2	79.91	2.416	2.33479e-54	1.74852e-55	Essential protein involved in rRNA and snoRNA maturation
PAS_chr2-1_0360	30.05	79.91	1.01208	7.67462e-13	2.18067e-13	Putative protein with sequence similarity to hydroxyacid dehydrogenases
PAS_chr2-1_0187	29.61	78.71	1.00412	4.90834e-12	1.47034e-12	Hypothetical protein PAS_chr2-1_0187
PAS_chr4_0796	22.585	77.995	1.36441	5.54968e-13	1.56022e-13	Nuclear protein related to mammalian high mobility group (HMG) proteins
PAS_chr2-1_0290	26.4	77.265	1.12208	4.61454e-08	1.78335e-08	Late endosomal protein involved in late endosome to vacuole trafficking
PAS_chr2-2_0032	26.435	77.055	1.14883	3.98285e-34	4.77719e-35	Cytoplasmic protein of unknown function
PAS_chr1-4_0096	27.25	76.7	1.0991	8.32581e-24	1.43209e-24	Plasma membrane Mg(2+) transporter, expression and turnover are regulated by Mg(2+) concentration
PAS_chr2-2_0314	24.92	76.28	1.22045	3.91392e-46	3.50325e-47	Glycerophosphocholine (GroPCho) phosphodiesterase
PAS_chr4_0392	27.355	76.13	1.07561	4.17591e-17	9.49907e-18	Protein with similarity to oxidoreductases, found in lipid particles
PAS_chr1-1_0186	21.155	75.865	1.4462	3.30639e-43	3.14485e-44	Putative GTPase involved in 60S ribosomal subunit biogenesis
PAS_chr3_0285	21.725	75.8	1.40621	2.87369e-46	2.56641e-47	Glutamine tRNA synthetase
PAS_chr1-1_0436	25.945	75.51	1.13881	2.29577e-16	5.41993e-17	5-phospho-ribosyl-1(alpha)-pyrophosphate synthetase, synthesizes PRPP
PAS_chr3_0149	10.595	74.96	2.41375	1.37476e-71	7.21242e-73	Hypothetical protein PAS_chr3_0149
PAS_chr2-1_0051	27.33	73.57	1.02664	2.70089e-15	6.6792e-16	Hypothetical protein PAS_chr2-1_0051
PAS_chr4_0697	8.19	73.385	2.71664	1.5429e-37	1.66215e-38	RNA polymerase III subunit C34
PAS_chr1-3_0033	22.21	73.285	1.31981	9.46757e-23	1.69484e-23	Nuclear SAM-dependent mono-and asymmetric arginine dimethylating methyltransferase
PAS_chr1-1_0031	8.36	73.18	2.71346	4.7591e-75	2.33476e-76	Cytoplasmic pre-60S factor
PAS_chr2-1_0641	23.11	73.165	1.26793	4.3341e-39	4.46948e-40	Protein serine/threonine kinase required for vesicle formation in autophagy
PAS_chr2-1_0234	13.505	73.095	2.00966	8.17277e-27	1.24866e-27	Constituent of 66S pre-ribosomal particles, involved in 60S ribosomal subunit biogenesis
PAS_chr4_0763	25.43	73.025	1.11909	2.0568e-17	4.60452e-18	Protein containing an N-terminal epsin-like domain
PAS_chr4_0444	19.425	72.775	1.4997	1.42446e-28	2.04228e-29	Ubiquitin-protein ligase
PAS_chr4_0116	23.625	72.485	1.21055	3.47855e-17	7.87097e-18	Protein involved in N-glycosylation
PAS_chr1-1_0409	26.94	72.16	1.02843	3.80992e-28	5.55391e-29	Karyopherin beta, mediates nuclear import of ribosomal proteins
PAS_chr4_0098	3.31	71.895	4.01159	7.7131e-147	1.5136e-148	Subunit of Elongator complex, which is required for modification of wobble nucleosides in tRNA
PAS_chr1-4_0109	12.24	71.895	2.13389	2.57186e-36	2.90454e-37	Protein involved in iron metabolism in mitochondria
PAS_chr1-3_0273	27.035	71.415	1.00035	5.51029e-15	1.39026e-15	Putative cysteine synthase, localized to the mitochondrial outer membrane
PAS_chr1-4_0283	16.69	70.845	1.67686	2.93972e-32	3.74381e-33	Poly(A) binding protein, part of the 3\'-end RNA-processing complex
PAS_chr4_0913	24.13	70.555	1.15084	1.9868e-25	3.25033e-26	hypothetical protein PAS_chr4_0913
PAS_chr4_0277	25.925	70.545	1.04966	4.64958e-25	7.69034e-26	Protein that interacts with Sin3p in a two-hybrid assay
PAS_chr1-4_0433	16.93	68.605	1.6128	1.97404e-31	2.58514e-32	Peroxisomal signal receptor for the N-terminal nonapeptide signal of peroxisomal matrix proteins
PAS_chr4_0068	20.82	67.965	1.2924	1.30757e-13	3.57394e-14	Hypothetical protein PAS_chr4_0068
PAS_FragB_0033	22.58	67.735	1.10138	0.0011649	0.000662457	hypothetical protein PAS_FragB_0033
PAS_chr1-3_0109	21.675	67.58	1.23721	1.27603e-19	2.596e-20	Putative oxidoreductase
PAS_chr4_0608	23.375	67.385	1.13205	1.21097e-29	1.66701e-30	Protein that recognizes and binds damaged DNA in an ATP-dependent manner (with Rad7p)
PAS_chr1-1_0414	20.715	65.945	1.25799	5.56441e-14	1.49194e-14	Nuclear protein involved in asymmetric localization of ASH1 mRNA
PAS_chr1-1_0370	21.64	65.865	1.14346	0.00419819	0.00255809	Hypothetical protein PAS_chr1-1_0370
PAS_chr1-4_0408	24.435	65.38	1.01845	1.98675e-14	5.17971e-15	Amidase, removes the amide group from N-terminal asparagine and glutamine residues
PAS_chr2-2_0129	10.965	65.365	2.15392	1.5247e-33	1.86847e-34	Protein constituent of 66S pre-ribosomal particles, contributes to processing of the 27S pre-rRNA
PAS_chr1-4_0632	21.575	65.07	1.19899	6.8423e-28	1.00566e-28	C-1-tetrahydrofolate synthase, mitochondrial
PAS_chr1-4_0300	20.415	64.925	1.26509	5.21059e-17	1.18944e-17	Protein of unknown function required for sister chromatid cohesion
PAS_chr2-2_0453	22.16	64.58	1.13284	3.372e-11	1.05941e-11	hypothetical protein PAS_chr2-2_0453
PAS_chr1-3_0108	20.32	64.375	1.26754	9.9329e-33	1.24708e-33	Ubiquitin-specific protease that deubiquitinates ubiquitin-protein moieties
PAS_chr1-4_0176	18.21	63.35	1.3892	2.811e-18	6.03966e-19	Hypothetical protein PAS_chr1-4_0176
PAS_chr4_0067	19.53	62.965	1.2948	7.42201e-44	6.92562e-45	Mitochondrial ribosomal protein of the small subunit
PAS_chr2-2_0099	12.225	62.85	1.94963	7.88857e-39	8.18238e-40	Essential protein required for the maturation of 25S rRNA and 60S ribosomal subunit assembly
PAS_chr2-2_0003	0.88	62.695	5.61964	2.5964e-118	7.2266e-120	Hypothetical protein PAS_chr2-2_0003
PAS_chr4_0995	1.14	61.69	5.22952	5.51081e-98	1.8759e-99	hypothetical protein PAS_chr4_0995
PAS_chr4_0824	22.76	61.66	1.04028	1.51451e-19	3.08422e-20	Protein required for resistance to the antifungal drug ciclopirox olamine
PAS_chr2-1_0340	21.305	61.545	1.07692	0.000330715	0.000177013	Hypothetical protein PAS_chr2-1_0340
PAS_chr4_0826	15.61	61.325	1.56702	3.73037e-26	5.90854e-27	RNA polymerase subunit, common to RNA polymerase I and III
PAS_chr1-4_0699	21.19	60.185	1.10304	5.77046e-13	1.62807e-13	hypothetical protein PAS_chr1-4_0699
PAS_chr4_1001	14.46	60.18	1.5822	3.93151e-07	1.63669e-07	hypothetical protein PAS_chr4_1001
PAS_chr2-2_0142	9.975	59.77	2.18791	8.6151e-110	2.6566e-111	Bifunctional carbamoylphosphate synthetase (CPSase)-aspartate transcarbamylase (ATCase)
PAS_chr1-3_0220	21.805	59.325	1.03958	1.52754e-12	4.42295e-13	NAD-dependent 5,10-methylenetetrahydrafolate dehydrogenase
PAS_chr4_0072	3.015	59.235	3.8523	9.63668e-95	3.41548e-96	Protein required, along with Dph2p, Kti11p, Jjj3p, and Dph5p, for synthesis of diphthamide
PAS_chr2-1_0712	16.115	59.135	1.40865	1.85462e-06	8.17756e-07	Putative protein of unknown function
PAS_chr4_0423	5.015	59.05	3.13437	8.89267e-87	3.49012e-88	Putative GTPase that associates with pre-60S ribosomal subunits in the nucleolus
PAS_chr2-2_0352	29.79	59	1.3213	7.61938e-36	8.65076e-37	Protein of unknown function that may function in RNA processing
PAS_chr1-4_0140	8.985	58.695	2.26423	2.78694e-24	4.71559e-25	Protein of unknown function, localized in the nucleoplasm and the nucleolus
PAS_chr4_0966	5.62	58.26	2.96033	1.3944e-101	4.5513e-103	hypothetical protein PAS_chr4_0966
PAS_chr1-1_0057	19.085	58.26	1.20554	3.0276e-15	7.51748e-16	Putative protein serine/threonine kinase expressed at the end of meiosis
PAS_chr1-4_0536	16.865	58.16	1.30356	0.00011587	5.96521e-05	BolA-like protein
PAS_chr3_0024	20.315	57.865	1.11385	8.49872e-24	1.46524e-24	Plasma membrane transporter for both urea and polyamines, expression is highly sensitive to nitrogen
PAS_chr4_0065	7.89	57.495	2.4453	9.08036e-51	7.40029e-52	Protein involved in synthesis of the thiamine precursor hydroxymethylpyrimidine (HMP)
PAS_chr2-2_0011	19.345	57.18	1.16049	1.08685e-16	2.52671e-17	Hypothetical protein PAS_chr2-2_0011
PAS_chr3_1092	17.785	57.065	1.28252	3.33786e-26	5.26679e-27	Protein involved in nuclear migration, part of the dynein/dynactin pathway
PAS_chr3_0508	14.615	56.635	1.55269	1.92045e-35	2.19963e-36	Specificity factor required for Rsp5p-dependent ubiquitination and sorting of cargo proteins
PAS_chr2-1_0380	8.07	56.04	2.38708	4.35072e-66	2.57001e-67	Protein involved in nuclear export of the large ribosomal subunit
PAS_chr3_0213	15.205	55.66	1.47277	3.89829e-31	5.15193e-32	tRNA(Ser) Um(44) 2\'-O-methyltransferase
PAS_chr1-1_0363	16.625	55.505	1.34677	1.79368e-55	1.29659e-56	Ubiquitin-protein ligase (E3) that interacts with Rpt4p and Rpt6p
PAS_chr1-3_0112	6.51	55.335	2.63826	2.57882e-33	3.17576e-34	Putative RNA-binding protein implicated in ribosome biogenesis
PAS_chr4_0019	20.48	55.13	1.03256	2.21821e-21	4.20189e-22	Component of the SPS plasma membrane amino acid sensor system (Ssy1p-Ptr3p-Ssy5p)
PAS_chr3_0646	20.265	54.53	1.03502	2.80264e-31	3.6927e-32	Phospholipase D, catalyzes the hydrolysis of phosphatidylcholine
PAS_chr4_0005	11.37	54.195	1.85388	1.34733e-58	9.2268e-60	Proton-coupled oligopeptide transporter of the plasma membrane
PAS_chr1-3_0170	16.44	53.895	1.43193	2.01883e-26	3.13698e-27	Zinc-finger DNA-binding protein
PAS_chr4_0229	15.575	53.25	1.37393	2.39892e-29	3.36252e-30	Catalytic subunit of TRAMP (Trf4/Pap2p-Mtr4p-Air1p/2p)
PAS_chr4_0195	15.495	52.95	1.37939	2.81373e-49	2.37764e-50	Essential serine kinase involved in the processing of the 20S pre-rRNA into mature 18S rRNA
PAS_chr3_0295	16.235	52.915	1.30881	2.16726e-27	3.24546e-28	Vacuolar transporter
PAS_chr1-4_0560	14.945	52.47	1.34721	9.34108e-06	4.3563e-06	Hypothetical protein PAS_chr1-4_0560
PAS_chr1-4_0612	9.355	52.375	2.07718	1.98974e-46	1.76901e-47	Hypothetical protein PAS_chr1-4_0612
PAS_chr2-1_0096	16.185	51.62	1.27542	9.29385e-24	1.60605e-24	Essential iron-sulfur protein required for ribosome biogenesis and translation initiation
PAS_chr1-4_0436	11.14	51.275	1.79521	1.07281e-35	1.22662e-36	Putative protein of unknown function
PAS_chr3_0090	10.99	50.845	1.72614	3.13238e-08	1.1955e-08	Hypothetical protein PAS_chr3_0090
PAS_chr3_0116	18.21	50.27	1.06708	1.15686e-16	2.69409e-17	Protein of the mitochondrial inner membrane that functions as an ATP-dependent chaperone, required f
PAS_chr1-4_0206	13.535	50.04	1.4798	1.26411e-21	2.36672e-22	Oleic acid-inducible, peroxisomal matrix localized lipase
PAS_chr2-1_0800	16.845	49.85	1.16834	1.40549e-26	2.16987e-27	Subunit of the RNA polymerase II mediator complex
PAS_chr3_0252	18.255	49.66	1.04208	6.26433e-14	1.68337e-14	Steryl ester hydrolase
PAS_chr1-4_0515	15.565	49.275	1.26338	2.85996e-26	4.4669e-27	Protein involved in nitrosoguanidine (MNNG) resistance
PAS_chr2-2_0363	10.98	48.81	1.74968	3.86074e-39	3.97361e-40	Protein required for the assembly of box H/ACA snoRNPs and for pre-rRNA processing
PAS_chr1-1_0331	10.375	48.69	1.81202	6.02124e-25	9.98316e-26	Essential nucleolar protein required for the synthesis of 18S rRNA
PAS_chr3_1100	12.83	47.005	1.46252	6.48447e-19	1.35169e-19	Subunit of a tRNA methyltransferase complex composed of Trm8p and Trm82p
PAS_chr2-2_0379	14.025	46.475	1.32971	2.58515e-28	3.74263e-29	Probable RNA m(5)C methyltransferase
PAS_chr3_0735	7.67	46.28	2.07051	2.25885e-07	9.22025e-08	Inositolphosphotransferase 1, involved in synthesis of mannose-(inositol-P)2-ceramide (M(IP)2C)
PAS_chr2-2_0143	16.99	46.035	1.04249	1.47172e-22	2.66111e-23	Component of the Trk1p-Trk2p potassium transport system
PAS_chr1-3_0266	11.83	45.91	1.54909	1.0998e-22	1.97541e-23	Putative protein of unknown function
PAS_chr3_0717	11.075	45.595	1.63423	1.58894e-27	2.36719e-28	Hypothetical protein PAS_chr3_0717
PAS_chr3_1251	25.005	45.17	1.05221	2.24706e-34	2.67721e-35	hypothetical protein PAS_chr3_1251
PAS_chr4_0118	16.625	44.74	1.03356	1.68882e-21	3.17542e-22	DNA repair and TFIIH regulator
PAS_chr1-4_0552	7.565	44.645	2.14762	3.01047e-43	2.85735e-44	Ammonium permease
PAS_chr3_0207	8.075	44.485	2.05458	2.02721e-45	1.83886e-46	Protein involved in pre-rRNA processing
PAS_chr1-4_0472	15.5	44.17	1.11508	5.87216e-24	1.00299e-24	Protein with sequence similarity to iron/copper reductases, involved in iron homeostasis
PAS_chr2-2_0090	13.435	43.66	1.29167	1.85799e-15	4.565e-16	Hypothetical protein PAS_chr2-2_0090
PAS_chr1-4_0041	7.175	43.135	2.18433	2.81287e-55	2.05023e-56	Multicopper oxidase, integral membrane protein with similarity to Fet3p
PAS_chr1-4_0640	11.155	43.07	1.5448	2.7797e-28	4.02985e-29	U3 small nucleolar RNA-associated protein
PAS_chr2-2_0186	13.085	43.06	1.3192	2.59067e-22	4.75181e-23	Peroxisomal membrane signal receptor for the C-terminal tripeptide signal sequence (PTS1)
PAS_chr2-1_0772	1.18	42.92	3.97797	1.23418e-10	3.99862e-11	Component of the mannan polymerase I
PAS_chr4_0661	4.32	41.72	2.82215	1.36915e-36	1.53803e-37	Essential nuclear protein, constituent of 66S pre-ribosomal particles
PAS_chr3_1036	10.985	41.25	1.50762	1.38308e-27	2.05219e-28	Nucleolar protein required for 60S ribosomal subunit biogenesis
PAS_chr1-4_0257	13.51	41.195	1.20624	2.47012e-17	5.55455e-18	Protein with similarity to mammalian monocarboxylate permeases
PAS_chr2-1_0351	14.67	39.645	1.03278	4.418e-08	1.70563e-08	High affinity methionine permease
PAS_chr2-1_0520	12.075	39.59	1.30983	7.87553e-20	1.58646e-20	Mitochondrial 3-oxoacyl
PAS_chr4_0269	12.955	39.545	1.20998	4.46908e-22	8.26879e-23	Essential nuclear protein with a possible role in the osmoregulatory glycerol response
PAS_chr2-1_0115	7.69	39.435	1.94947	1.81542e-40	1.82124e-41	Mitochondrial cytochrome-c peroxidase
PAS_chr3_0446	0.195	39.4	6.51848	7.81706e-47	6.87163e-48	Putative dihydrokaempferol 4-reductase
PAS_chr3_0397	14.78	39.375	1.0077	1.05054e-08	3.84539e-09	Component of the septin ring of the mother-bud neck that is required for cytokinesis
PAS_chr4_0117	12.545	39.285	1.22868	3.71645e-09	1.32613e-09	Hypothetical protein PAS_chr4_0117
PAS_chr4_0030	4.5	39.24	2.71131	4.77366e-75	2.35146e-76	Putative ATP-dependent RNA helicase of the DEAD-box family involved in ribosomal biogenesis
PAS_chr4_0716	9.585	39.08	1.62228	1.01106e-28	1.44553e-29	Nucleolar protein involved in rRNA processing and 60S ribosomal subunit biogenesis
PAS_chr4_0803	6.74	39.06	2.10767	1.78189e-26	2.76168e-27	Nucleolar protein involved in the assembly of the large ribosomal subunit
PAS_chr1-1_0199	4.975	38.965	2.55675	4.3897e-65	2.67214e-66	Nucleolar protein, component of the small subunit (SSU) processome containing the U3 snoRNA
PAS_chr2-1_0880	11.645	38.82	1.32353	1.02229e-11	3.1197e-12	hypothetical protein PAS_chr2-1_0880
PAS_chr1-1_0403	17.945	38.54	1.09541	2.24709e-28	3.2397e-29	Hypothetical protein PAS_chr1-1_0403
PAS_chr1-4_0625	8.275	37.775	1.77899	2.27736e-28	3.2879e-29	Hypothetical protein PAS_chr1-4_0625
PAS_chr2-1_0222	8.425	37.36	1.7473	8.37554e-44	7.83215e-45	U3 snoRNP protein, component of the small (ribosomal) subunit (SSU) processosome containing U3 snoRN
PAS_chr1-4_0108	12.44	37.03	1.17627	4.08763e-21	7.80857e-22	Exonuclease component of the nuclear exosome
PAS_chr1-1_0058	8.46	36.82	1.71455	4.91189e-30	6.64885e-31	GTPase that associates with nuclear 60S pre-ribosomes, required for export of 60S ribosomal subunits
PAS_chr4_0132	10.5	36.76	1.40719	6.39836e-27	9.72438e-28	Putative protein of unknown function
PAS_chr1-3_0154	8.66	36.685	1.66773	1.18431e-20	2.30982e-21	Hypothetical protein PAS_chr1-3_0154
PAS_chr1-1_0291	6.535	36.54	2.06468	4.30104e-30	5.81337e-31	Protein required for ribosomal large subunit maturation, functionally redundant with Ssf1p
PAS_chr2-2_0113	0.705	36.395	5.13424	3.63885e-77	1.72689e-78	Inositol 1-phosphate synthase
PAS_chr4_0096	9.005	36.26	1.60337	3.96572e-23	7.01981e-24	Hypothetical protein PAS_chr4_0096
PAS_chr4_0760	8.52	36.245	1.68425	2.66211e-31	3.50221e-32	Protein required for transcription of rDNA by RNA polymerase I
PAS_chr2-1_0455	2.335	36.115	2.70029	0.000147428	7.66663e-05	Protein required for assembly of U2 snRNP into the spliceosome, forms a complex with Hsh49p and Hsh1
PAS_chr4_0756	12.31	35.86	1.14046	7.2767e-15	1.84613e-15	Mitochondrial protein kinase
PAS_chr1-1_0179	9.49	35.695	1.51569	1.10795e-41	1.0871e-42	Essential conserved nucleolar GTP-binding protein required for synthesis of 40S ribosomal subunits
PAS_chr1-4_0642	7.995	35.63	1.72604	1.90092e-15	4.67426e-16	U3 small nucleolar RNA-associated protein
PAS_chr2-2_0387	8.995	34.485	1.54292	2.55908e-55	1.86013e-56	RNA polymerase I subunit
PAS_chr3_0413	8.69	34.31	1.54801	2.16677e-10	7.15893e-11	Protein with a potential role in pre-rRNA processing
PAS_chr1-3_0123	3.28	34.22	2.91081	1.41548e-29	1.95854e-30	Putative protein of unknown function
PAS_chr1-1_0004	5.66	34.125	2.18826	4.75904e-66	2.82074e-67	U3 small nucleolar RNA-associated protein
PAS_chr1-1_0292	7.755	34.08	1.72306	1.54703e-25	2.5061e-26	Protein involved in rRNA processing
PAS_chr4_0039	5.16	33.715	2.29604	6.77357e-50	5.60169e-51	Meiosis-specific protein with similarity to phospholipase B
PAS_chr1-4_0636	1.415	32.69	4.05719	4.13559e-76	1.99575e-77	Major facilitator superfamily
PAS_chr4_0138	0	32.47	7.66627	1.72547e-37	1.86575e-38	Small subunit of carbamoyl phosphate synthetase
PAS_chr4_0579	10.16	32.435	1.26915	1.02401e-10	3.29924e-11	Intracellular sporulation-specific glucoamylase involved in glycogen degradation
PAS_chr2-1_0048	12.1	32.33	1.02244	4.13074e-15	1.03392e-15	Ferric reductase and cupric reductase, reduces siderophore-bound iron and oxidized copper prior to u
PAS_chr2-2_0467	10.455	31.685	1.20339	1.53064e-22	2.77379e-23	hypothetical protein PAS_chr2-2_0467
PAS_chr1-1_0424	4.855	31.44	2.252	1.3987e-22	2.51789e-23	Cis-prenyltransferase involved in synthesis of long-chain dolichols
PAS_chr1-1_0443	8.4	31.385	1.50791	2.69133e-57	1.89697e-58	Component of the small-subunit (SSU) processome
PAS_chr2-1_0861	6.365	30.505	1.84921	7.60382e-27	1.16021e-27	hypothetical protein PAS_chr2-1_0861
PAS_chr2-1_0305	2.865	30.405	2.96985	1.28512e-51	1.01904e-52	Nuclear architecture related protein
PAS_chr2-2_0272	5.02	30.38	2.18283	9.43016e-34	1.14431e-34	Subunit of a heterodimeric peroxisomal ATP-binding cassette transporter complex (Pxa1p-Pxa2p)
PAS_chr4_0256	6.055	30.345	1.896	1.90966e-19	3.9195e-20	Essential protein required for the accumulation of box C/D snoRNA
PAS_chr3_0554	9.305	30.095	1.29621	8.95659e-26	1.43836e-26	Zinc-finger protein involved in transcriptional control of both nuclear and mitochondrial genes
PAS_chr4_0075	4.745	30.075	2.21116	8.53724e-19	1.78985e-19	Hypothetical protein PAS_chr4_0075
PAS_chr1-1_0259	2.935	30.07	2.84535	1.50775e-20	2.96477e-21	Hypothetical protein PAS_chr1-1_0259
PAS_chr2-1_0577	8.29	29.925	1.43353	2.68457e-12	7.90748e-13	Methyltransferase required for synthesis of diphthamide
PAS_chr3_0651	8.655	29.74	1.37223	1.05533e-15	2.55696e-16	RNA polymerase I subunit A49
PAS_chr1-4_0356	5.73	29.615	1.96624	5.50058e-52	4.27357e-53	Putative ATP-dependent RNA helicase of the DEAD-box protein family
PAS_chr3_0065	9.2	29.44	1.28436	6.0981e-38	6.48396e-39	RNA binding protein with preference for single stranded tracts of U\'s involved in synthesis of both
PAS_chr1-1_0065	10.175	29.395	1.13301	6.66268e-17	1.53426e-17	Component of the U2 snRNP
PAS_chr3_0240	4.99	29.285	2.12797	5.06177e-29	7.17607e-30	Essential protein required for biogenesis of 40S (small) ribosomal subunit
PAS_chr1-4_0062	5.035	29.105	1.75775	0.00738901	0.00464883	hypothetical protein PAS_chr1-4_0062
PAS_chr1-4_0663	1.93	28.98	2.77704	3.76141e-05	1.85811e-05	hypothetical protein PAS_chr1-4_0663
PAS_chr1-3_0239	10.105	28.68	1.10361	3.64411e-13	1.01428e-13	DRAP deaminase, catalyzes the third step of the riboflavin biosynthesis pathway
PAS_chr3_0131	7.965	28.66	1.40391	5.36877e-07	2.26189e-07	Essential nucleolar protein that is a component of the SSU (small subunit) processome involved in th
PAS_chr3_0670	5.05	27.91	1.92129	2.49953e-06	1.11763e-06	Cytoplasmic thioredoxin isoenzyme of the thioredoxin system
PAS_chr4_0231	3.14	27.805	2.729	1.90982e-64	1.17786e-65	Putative nucleolar DEAD box RNA helicase
PAS_chr1-1_0223	1.86	27.795	3.3086	1.6165e-85	6.57089e-87	Hypothetical protein PAS_chr1-1_0223
PAS_chr3_0662	0.795	27.71	4.60946	2.27053e-74	1.13208e-75	Ferrioxamine B transporter
PAS_chr2-2_0055	5.44	27.57	1.86096	4.3781e-09	1.57187e-09	Protein involved in bud-site selection
PAS_chr1-4_0481	2.74	27.56	2.57255	8.03917e-07	3.42075e-07	Hypothetical protein PAS_chr1-4_0481
PAS_chr4_0667	0	27.485	8.44251	1.24292e-48	1.06273e-49	Nucleolar protein, component of the small subunit (SSU) processome containing the U3 snoRNA
PAS_chr2-1_0032	9.48	27.43	1.11555	8.59544e-07	3.67122e-07	Putative protein of unknown function with similarity to glutamine amidotransferase proteins
PAS_chr2-1_0781	6.395	27.23	1.67413	1.3945e-18	2.95711e-19	Nucleolar protein, component of the small subunit (SSU) processome
PAS_chr3_0125	6.91	26.87	1.55057	1.37629e-20	2.70076e-21	Putative protein of unknown function
PAS_chr1-1_0497	5.195	26.86	1.82037	1.21303e-05	5.7421e-06	hypothetical protein PAS_chr1-1_0497
PAS_chr4_0352	8.965	26.5	1.12154	0.00210067	0.00122884	Long chain fatty acyl-CoA synthetase
PAS_chr1-4_0664	5.4	26.21	1.87432	5.0933e-40	5.17081e-41	hypothetical protein PAS_chr1-4_0664
PAS_chr4_0127	4.57	26.105	2.09549	5.80901e-30	7.89811e-31	RNAase III
PAS_chr1-4_0495	0.825	26.06	4.3734	2.15767e-38	2.26396e-39	Hypothetical protein PAS_chr1-4_0495
PAS_chr3_1032	4.65	26	2.04694	3.98111e-20	7.93193e-21	Essential nuclear protein involved in proteasome maturation and synthesis of 40S ribosomal subunits
PAS_chr4_0717	2.35	25.53	3.01898	2.33904e-68	1.33954e-69	Essential conserved protein that is part of the 90S preribosome
PAS_chr3_0019	9.52	25.52	1.02005	2.47248e-09	8.70277e-10	Flavin-containing monooxygenase, localized to the cytoplasmic face of the ER membrane
PAS_chr3_0716	9.39	25.34	1.01951	1.40465e-06	6.12038e-07	Putative protein of unknown function
PAS_chr3_0757	4.6	25.325	2.03873	2.16726e-27	3.24611e-28	Nucleolar protein, forms a complex with Nop14p
PAS_chr4_0359	6.305	25.185	1.55663	1.43463e-08	5.31452e-09	Hypothetical protein PAS_chr4_0359
PAS_chr1-1_0231	8.705	25.16	1.118	2.61836e-07	1.07429e-07	Putative protein of unknown function
PAS_chr1-4_0190	4.675	25.15	2.01267	5.30251e-30	7.19884e-31	Putative protein of unknown function
PAS_chr1-4_0276	5.315	25.02	1.81985	6.73031e-24	1.15092e-24	WD-repeat protein involved in ribosome biogenesis
PAS_chr4_0857	4.08	24.965	2.19624	3.06899e-35	3.54587e-36	Hypothetical protein PAS_chr4_0857
PAS_chr1-4_0493	6.06	24.875	1.61923	6.44485e-17	1.48022e-17	Nucleolar protein, required for pre-25S rRNA processing
PAS_chr2-2_0242	8.725	24.675	1.061	0.000313119	0.000167093	Component of the SSU processome, which is required for pre-18S rRNA processing
PAS_chr2-1_0198	7.55	23.875	1.25092	9.7181e-10	3.34704e-10	Fe(II)-dependent sulfonate/alpha-ketoglutarate dioxygenase, involved in sulfonate catabolism for use
PAS_chr3_0005	7.105	23.87	1.35529	3.93568e-50	3.23901e-51	Hypothetical protein PAS_chr3_0005
PAS_chr1-4_0247	5.805	23.835	1.61687	3.74533e-15	9.33707e-16	Dihydrouridine synthase, member of a family of dihydrouridine synthases
PAS_chr3_0908	6.425	23.82	1.48613	9.53565e-23	1.70893e-23	Mitochondrial protein, forms a heterodimer complex with Mss1p
PAS_c121_0005	5.44	23.72	1.70322	2.73706e-17	6.16579e-18	Hypothetical protein PAS_c121_0005
PAS_chr1-3_0188	4.98	23.67	1.8298	1.68449e-20	3.32243e-21	Constituent of 66S pre-ribosomal particles, required for maturation of the large ribosomal subunit
PAS_chr3_0160	7.02	23.61	1.32981	2.56108e-09	9.02829e-10	Nucleolar protein, constituent of 66S pre-ribosomal particles
PAS_chr1-1_0022	5.45	23.315	1.67287	3.00518e-15	7.45578e-16	Essential conserved nucleolar protein necessary for biogenesis of 60S ribosomal subunits
PAS_chr1-1_0467	2.87	23.23	2.57107	3.59683e-29	5.09202e-30	hypothetical protein PAS_chr1-1_0467
PAS_chr2-1_0678	8.205	23.185	1.0989	1.98057e-14	5.15963e-15	Protein involved in the transcription of 35S rRNA genes by RNA polymerase I
PAS_chr2-1_0867	6.42	23.095	1.43007	2.17082e-11	6.74198e-12	hypothetical protein PAS_chr2-1_0867
PAS_chr3_0991	6.175	23.025	1.46909	3.95616e-10	1.33324e-10	Essential protein involved in the processing of pre-rRNA and the assembly of 60S ribosomal subunit
PAS_chr1-4_0344	4.395	22.725	1.95866	1.13419e-33	1.38311e-34	Essential nucleolar protein of unknown function
PAS_chr2-1_0493	4.665	22.64	1.79885	5.15871e-08	2.00399e-08	Essential NTPase required for small ribosome subunit synthesis
PAS_chr4_0239	8.045	22.63	1.09595	8.49842e-20	1.71704e-20	Second-largest subunit of RNA polymerase III
PAS_chr3_0348	3.415	22.625	2.29083	1.55282e-25	2.51859e-26	Hypothetical protein PAS_chr3_0348
PAS_chr4_0302	6.055	22.46	1.49389	2.42648e-38	2.55086e-39	RNA polymerase III subunit C160, part of core enzyme
PAS_chr3_0818	4.585	21.94	1.83195	1.54028e-18	3.27857e-19	ATP-dependent RNA helicase of the DEAD box family
PAS_chr1-4_0324	6.795	21.815	1.2849	4.50505e-21	8.624e-22	RNA polymerase I subunit A135
PAS_chr4_0240	7.325	21.795	1.17274	1.43305e-13	3.93701e-14	Ferric reductase, reduces siderophore-bound iron prior to uptake by transporters
PAS_chr3_0184	6.87	21.385	1.26429	3.06777e-14	8.09637e-15	1,3-beta-glucanosyltransferase
PAS_chr2-2_0130	1.84	21.325	3.04921	7.21816e-29	1.02766e-29	Essential protein involved in maturation of 18S rRNA
PAS_chr2-2_0005	6.895	21.075	1.21162	2.42534e-14	6.37173e-15	Plasma membrane Mg(2+) transporter, expression and turnover are regulated by Mg(2+) concentration
PAS_chr1-3_0249	5.47	20.99	1.52857	1.70265e-16	3.99581e-17	Hypothetical protein PAS_chr1-3_0249
PAS_chr2-1_0750	5.415	20.96	1.53026	1.08602e-11	3.32069e-12	Putative protein of unknown function
PAS_chr2-1_0090	7.855	20.855	1.0052	2.67947e-08	1.01567e-08	tRNA methyltransferase, localizes to both the nucleus and mitochondrion to produce the modified base
PAS_chr3_0199	4.665	20.675	1.7326	3.9134e-19	8.10264e-20	Putative protein of unknown function with similarity to asparagine synthetases
PAS_chr2-2_0045	5.13	20.495	1.60257	6.04828e-47	5.29255e-48	Nucleolar protein, component of the small subunit (SSU) processome containing the U3 snoRNA
PAS_chr3_0942	6.62	20.495	1.12883	0.0108639	0.00696997	RNA polymerase III subunit C11
PAS_chr1-3_0151	2.84	20.355	1.7371	3.8134e-43	3.63472e-44	Nucleolar protein required for normal metabolism of the rRNA primary transcript
PAS_chr3_0112	4.015	20.305	1.90452	4.33335e-17	9.86587e-18	Essential serine kinase involved in cell cycle progression and processing of the 20S pre-rRNA into m
PAS_chr4_0186	3.48	20.265	2.13926	7.03721e-54	5.29834e-55	Plasma membrane ATP-binding cassette (ABC) transporter
PAS_chr3_0523	6.67	20.08	1.19534	2.57656e-24	4.35446e-25	Putative protein of unknown function
PAS_chr1-4_0098	6.55	19.765	1.18867	3.28187e-11	1.02977e-11	Essential nucleolar protein required for 40S ribosome biogenesis
PAS_chr3_1247	2.525	19.76	2.53373	1.08103e-34	1.27065e-35	hypothetical protein PAS_chr3_1247
PAS_chr4_0104	3.96	19.5	1.86677	3.29235e-15	8.19461e-16	Zinc-finger protein of unknown function
PAS_FragB_0002	5.82	19.495	1.35061	2.97762e-38	3.14218e-39	Protein CSF1
PAS_chr1-1_0476	6.575	19.45	1.14621	5.36362e-07	2.25865e-07	hypothetical protein PAS_chr1-1_0476
PAS_chr2-1_0863	4.985	19.21	1.53395	2.96813e-16	7.02508e-17	hypothetical protein PAS_chr2-1_0863
PAS_chr4_0476	4.84	19.135	1.56342	2.44642e-12	7.18642e-13	Ribosomal protein lysine methyltransferase
PAS_chr1-1_0352	1.255	18.975	3.30399	6.76387e-18	1.48578e-18	Hypothetical protein PAS_chr1-1_0352
PAS_chr2-1_0649	3.35	18.87	2.06667	1.60544e-22	2.91256e-23	Acetate transporter required for normal sporulation
PAS_chr2-2_0277	3.345	18.61	2.04067	1.07709e-18	2.26461e-19	Protein of unknown function, localized to the mitochondrial outer membrane
PAS_FragB_0051	5.63	18.49	1.30246	1.38947e-10	4.5212e-11	Hypothetical protein PAS_FragB_0051
PAS_chr1-4_0506	4.32	18.255	1.67061	3.53591e-24	6.00412e-25	Protein required for processing of 20S pre-rRNA in the cytoplasm
PAS_chr4_0951	4.76	18.24	1.52918	8.11672e-20	1.6383e-20	hypothetical protein PAS_chr4_0951
PAS_chr1-3_0022	2.315	17.98	2.5386	8.83441e-50	7.32368e-51	Transportin, cytosolic karyopherin beta 2
PAS_chr3_0466	5.905	17.98	1.1785	6.08575e-06	2.80403e-06	Protein involved in bud-site selection
PAS_chr2-1_0820	1.16	17.905	3.49027	5.85118e-58	4.07731e-59	hypothetical protein PAS_chr2-1_0820
PAS_chr4_0512	2.545	17.805	2.3848	3.45565e-41	3.41829e-42	Nucleolar protein, forms a complex with Noc4p
PAS_chr2-1_0049	4.035	17.77	1.71985	1.6454e-17	3.67036e-18	Aminophospholipid translocase (flippase) that maintains membrane lipid asymmetry in post-Golgi secre
PAS_chr4_0930	5.32	17.725	1.33121	3.82158e-13	1.06444e-13	hypothetical protein PAS_chr4_0930
PAS_chr1-4_0519	3.045	17.385	2.08197	4.09019e-20	8.15745e-21	Co-chaperone that stimulates the ATPase activity of Ssa1p
PAS_chr2-1_0267	4.365	17.385	1.58205	2.95337e-15	7.30949e-16	Conserved 90S pre-ribosomal component essential for proper endonucleolytic cleavage of the 35 S rRNA
PAS_chr4_0360	5.565	17.35	1.33837	3.14088e-21	5.97484e-22	Hypothetical protein PAS_chr4_0360
PAS_chr3_0292	2.85	17.345	2.17378	4.31527e-23	7.65584e-24	Essential protein possibly involved in secretion
PAS_chr3_0836	3.06	16.905	2.05114	1.70236e-32	2.15096e-33	Hypothetical protein PAS_chr3_0836
PAS_chr4_0778	2.385	16.72	2.38677	8.23283e-37	9.16591e-38	Subunit of Elongator complex, which is required for modification of wobble nucleosides in tRNA
PAS_chr3_1074	1.345	16.685	2.772	7.60935e-07	3.23634e-07	Hypothetical protein PAS_chr3_1074
PAS_chr3_0885	2.795	16.635	2.1428	8.01273e-24	1.37664e-24	Nucleolar protein, component of the small subunit (SSU) processome containing the U3 snoRNA
PAS_chr1-4_0328	4.53	16.575	1.4436	2.32252e-09	8.16183e-10	Ribosomal RNA-processing protein 8
PAS_chr1-3_0003	2.355	16.25	2.34501	1.02358e-23	1.77291e-24	Hypothetical protein PAS_chr1-3_0003
PAS_chr4_0728	2.755	15.82	2.10273	1.3548e-29	1.87188e-30	Essential nucleolar protein, putative DEAD-box RNA helicase
PAS_chr3_0110	3.715	15.765	1.66354	2.42001e-14	6.3529e-15	Nucleolar protein involved in pre-rRNA processing
PAS_chr1-1_0007	2.195	15.69	2.31835	4.18501e-11	1.31735e-11	SRR1 domain-containing protein
PAS_chr3_1082	2.37	15.56	2.27869	3.16378e-23	5.58127e-24	U2-snRNP associated splicing factor with similarity to the mammalian splicing factor SAP49
PAS_chr3_1166	5.185	15.4	1.14458	1.13596e-05	5.36134e-06	hypothetical protein PAS_chr3_1166
PAS_chr4_0357	2.74	15.265	2.0145	3.23502e-12	9.54831e-13	Hypothetical protein PAS_chr4_0357
PAS_FragB_0019	2.765	15	1.99374	3.17018e-15	7.87783e-16	tRNA-dihydrouridine synthase 1
PAS_chr1-4_0126	2.765	14.89	1.96896	2.95469e-10	9.85687e-11	Palmitoyltransferase for Vac8p, required for vacuolar membrane fusion
PAS_chr2-1_0378	4.675	14.745	1.24015	1.12101e-07	4.47597e-08	Putative ATP-dependent RNA helicase of the DEAD-box family
PAS_chr2-1_0743	2.97	14.595	1.89195	4.82497e-41	4.79213e-42	Putative protein of unknown function
PAS_chr2-1_0249	3.51	14.51	1.59174	2.42084e-07	9.90343e-08	Hypothetical protein, peroxisomal 2,4-dienoyl-CoA reductase
PAS_chr1-3_0193	4.425	14.475	1.27782	2.20962e-06	9.82692e-07	Protein phosphatase
PAS_chr2-1_0713	2.125	14.42	2.32914	3.13223e-27	4.72281e-28	Putative protein of unknown function
PAS_chr1-4_0492	0	14.225	6.04187	1.18931e-17	2.63868e-18	Transcriptional modulator
PAS_chr3_0593	2.02	14.015	2.35194	7.33398e-24	1.25709e-24	tRNA methyltransferase
PAS_chr1-4_0285	1.14	13.615	3.15435	1.18104e-74	5.86499e-76	Nucleolar protein required for the normal accumulation of 25S and 5.8S rRNA
PAS_chr4_0464	2.405	13.41	2.0584	2.99974e-26	4.70204e-27	AdoMet-dependent methyltransferase involved in rRNA processing and 60S ribosomal subunit maturation
PAS_chr2-1_0006	2.84	13.03	1.77241	2.97327e-15	7.37066e-16	High-affinity glucose transporter of the major facilitator superfamily, expression is induced by low
PAS_chr3_0738	2.145	12.13	2.07015	1.79376e-19	3.67084e-20	Nucleolar DEAD-box protein required for ribosome assembly and function
PAS_chr3_0182	3.24	11.985	1.46748	2.92063e-10	9.73154e-11	Dicarboxylic amino acid permease
PAS_chr4_0480	1.375	11.775	2.49735	8.70741e-09	3.17185e-09	Hypothetical protein PAS_chr4_0480
PAS_chr2-2_0196	3.91	11.595	1.16016	3.46719e-09	1.23441e-09	Protein required for cell viability
PAS_chr3_1149	1.85	11.53	2.19234	7.2713e-19	1.51862e-19	hypothetical protein PAS_chr3_1149
PAS_chr1-4_0311	0.865	11.48	3.24204	1.16665e-33	1.42736e-34	Highly conserved nuclear protein required for actin cytoskeleton organization
PAS_chr1-3_0165	0.8	11.365	3.22129	2.97865e-16	7.05594e-17	Putative protein of unknown function
PAS_chr1-3_0083	3.805	11.215	1.16063	7.43493e-15	1.88776e-15	Catalytic subunit of DNA polymerase (II) epsilon
PAS_chr4_0540	3.57	10.585	1.16212	3.07493e-09	1.09106e-09	Zinc cluster transcriptional activator
PAS_chr3_0672	0.93	10.415	3.02049	3.16241e-33	3.91344e-34	Predominantly nucleolar DEAH-box ATP-dependent RNA helicase, required for 18S rRNA synthesis
PAS_chr2-1_0606	3.62	10.365	1.11324	4.66698e-10	1.5784e-10	Nucleolar protein, specifically associated with the U3 snoRNA
PAS_chr2-1_0098	2.245	10.22	1.52417	0.00933793	0.00592549	Hypothetical protein PAS_chr2-1_0098
PAS_chr2-1_0244	2.485	10.115	1.60148	7.59211e-11	2.42935e-11	Mitochondrial translation initiation factor 2
Gene ID	GS115_3 FPKM	Glyco4_3 FPKM	log2(Glyco4_3/GS115_3)	Qvalue(GS115_3-vs-Glyco4_3)	Pvalue(GS115_3-vs-Glyco4_3)	Function
PAS_chr1-4_0181	93.835	61.19	-1.00188	9.78448e-17	2.26489e-17	Nicotinic acid mononucleotide adenylyltransferase, involved in pathways of NAD biosynthesis
PAS_chr3_1040	638.645	421.1	-1.00248	1.03314e-34	1.21023e-35	Proteolipid subunit of the vacuolar H(+)-ATPase V0 sector
PAS_FragB_0029	29.96	19.44	-1.00341	0.000291994	0.000155528	hypothetical protein PAS_FragB_0029
PAS_chr2-2_0168	510.635	334.08	-1.00422	1.44351e-42	1.399e-43	Homo-isocitrate dehydrogenase, an NAD-linked mitochondrial enzyme
PAS_chr2-1_0622	306.35	203.46	-1.0045	1.07307e-10	3.4616e-11	Hypothetical protein PAS_chr2-1_0622
PAS_chr3_0302	15.175	9.83	-1.00508	1.66846e-07	6.74867e-08	Mitochondrial cell death effector that translocates to the nucleus in response to apoptotic stimuli
PAS_chr1-1_0140	52.275	33.975	-1.00584	5.07831e-11	1.60871e-11	Hypothetical protein PAS_chr1-1_0140
PAS_chr2-2_0249	16.365	10.585	-1.0069	9.75731e-07	4.19287e-07	Cell-wall L-asparaginase II, involved in asparagine catabolism
PAS_chr4_0684	1026.95	669.095	-1.00877	4.16223e-34	5.00067e-35	Arginase, responsible for arginine degradation
PAS_chr3_0152	64.695	42.135	-1.01191	1.22443e-08	4.50641e-09	Subunit of the RNA polymerase II mediator complex
PAS_chr2-1_0605	31.925	20.67	-1.01237	1.18636e-08	4.36394e-09	Putative Nedd8 ligase
PAS_chr1-4_0529	65.655	42.565	-1.01283	5.83967e-32	7.53053e-33	Subunit of the heterodimeric FACT complex (Spt16p-Pob3p)
PAS_chr1-1_0104	273.615	178.355	-1.01336	2.95001e-26	4.61346e-27	Putative protein proposed to be involved in the metabolism of purine and pyrimidine base analogues
PAS_chr2-1_0436	73.415	47.545	-1.01505	4.08352e-26	6.48425e-27	Putative RNA binding protein
PAS_chr1-1_0019	535.45	347.04	-1.01707	1.42268e-37	1.52979e-38	Component of the TREX complex required for nuclear mRNA export
PAS_chr3_0873	21.505	13.85	-1.01833	4.76277e-14	1.27033e-14	Serine-threonine protein kinase that is part of a glucose-sensing system
PAS_chr3_0107	28.1	18.1	-1.01865	2.80386e-13	7.76479e-14	Sporulation-specific chitinase
PAS_chr2-2_0219	153.165	99.395	-1.01921	3.47612e-18	7.52441e-19	Guanylate kinase, converts GMP to GDP
PAS_chr4_0069	114.56	74	-1.01979	1.69775e-22	3.08341e-23	Nucleosome assembly factor, involved in chromatin assembly and disassembly
PAS_chr2-1_0029	72.2	46.52	-1.02	3.7646e-25	6.19645e-26	Zinc-finger transcription factor of the Zn(2)-Cys(6) binuclear cluster domain type, involved in the
PAS_chr2-2_0376	111.435	72.06	-1.02046	2.90015e-18	6.24862e-19	Hypothetical protein PAS_chr2-2_0376
PAS_chr4_0973	34.335	22.07	-1.02361	3.74361e-09	1.33658e-09	hypothetical protein PAS_chr4_0973
PAS_chr3_0869	68.745	44.47	-1.0241	4.31611e-08	1.66543e-08	Hypothetical protein PAS_chr3_0869
PAS_chr3_1190	32.035	19.585	-1.02418	4.82493e-22	8.9465e-23	hypothetical protein PAS_chr3_1190
PAS_chr2-1_0762	122.8	78.98	-1.02468	8.76375e-34	1.06169e-34	General transcriptional co-repressor, acts together with Tup1p
PAS_chr1-1_0389	68.66	44.145	-1.02486	2.78676e-21	5.29563e-22	Argininosuccinate lyase, catalyzes the final step in the arginine biosynthesis pathway
PAS_chr2-2_0321	31.14	19.92	-1.02516	1.80342e-08	6.74927e-09	Hypothetical protein PAS_chr2-2_0321
PAS_chr1-1_0491	136.85	88.9	-1.02661	8.25989e-12	2.51237e-12	hypothetical protein PAS_chr1-1_0491
PAS_chr2-1_0503	40.53	26.01	-1.02756	3.48007e-08	1.33029e-08	Hypothetical protein PAS_chr2-1_0503
PAS_chr2-2_0309	117.22	75.385	-1.03366	1.12506e-12	3.22829e-13	RNA polymerase subunit ABC14.5, common to RNA polymerases I, II, and III
PAS_chr4_0576	54.405	34.755	-1.03402	3.53591e-24	6.00076e-25	NADPH-dependent medium chain alcohol dehydrogenase with broad substrate specificity
PAS_chr2-1_0613	60.98	38.895	-1.03482	2.42175e-25	3.96675e-26	Mitochondrial inner membrane half-type ATP-binding cassette (ABC) transporter
PAS_chr4_0929	26.945	17.14	-1.03535	5.34658e-09	1.92815e-09	hypothetical protein PAS_chr4_0929
PAS_chr2-1_0612	432.73	287.055	-1.03603	7.31819e-12	2.21128e-12	Hypothetical protein PAS_chr2-1_0612
PAS_chr1-1_0127	100.915	64.37	-1.03793	2.88034e-24	4.87939e-25	Hypothetical protein PAS_chr1-1_0127
PAS_chr4_0812	213.33	136.015	-1.04094	1.98741e-33	2.43949e-34	Protein serine/threonine/tyrosine (dual-specificity) kinase
PAS_chr2-1_0687	316.66	203.11	-1.04192	1.11304e-25	1.79191e-26	Vacuolar ATPase V0 domain subunit c\', involved in proton transport activity
PAS_chr2-1_0667	175.48	111.565	-1.04198	2.57296e-40	2.59666e-41	Protein involved in negative regulation of transcription of iron regulon
PAS_FragB_0045	60.225	38.15	-1.04246	8.70434e-12	2.6493e-12	Hypothetical protein PAS_FragB_0045
PAS_chr1-4_0357	154.52	98.3	-1.04276	4.68477e-32	6.02247e-33	cAMP-dependent protein kinase catalytic subunit
PAS_chr1-1_0427	157.815	100.335	-1.04694	1.09348e-22	1.96187e-23	Putative protein of unknown function with some similarity to GPM1/YKL152C, a phosphoglycerate mutase
PAS_chr3_1028	683.975	432.45	-1.04808	2.24739e-24	3.78465e-25	S-(hydroxymethyl)glutathione dehydrogenase
PAS_chr1-1_0413	54.625	34.585	-1.04818	7.53204e-12	2.28266e-12	Hypothetical protein PAS_chr1-1_0413
PAS_chr1-3_0212	61.595	38.88	-1.04863	5.52525e-19	1.14953e-19	Lanosterol 14-alpha-demethylase
PAS_chr3_0510	26.925	16.975	-1.05032	8.21368e-15	2.09372e-15	Hypothetical protein PAS_chr3_0510
PAS_chr3_0423	27.87	17.56	-1.05117	1.15202e-12	3.31257e-13	Putative membrane protein of unknown function involved in Mn2+ homeostasis
PAS_chr1-4_0363	55.685	35.175	-1.05183	1.61269e-15	3.94292e-16	Cyclin-dependent kinase-activating kinase required for passage through the cell cycle
PAS_chr4_0193	91.265	57.685	-1.05225	2.15652e-21	4.0764e-22	Hypothetical protein PAS_chr4_0193
PAS_chr1-4_0629	66.055	41.68	-1.05232	2.04461e-19	4.20468e-20	Subunit of the Ssh1 translocon complex
PAS_chr2-2_0265	1639.32	1075.55	-1.05258	6.25222e-26	9.96549e-27	Hypothetical protein PAS_chr2-2_0265
PAS_chr4_0922	78.295	49.29	-1.05667	5.84384e-16	1.40655e-16	hypothetical protein PAS_chr4_0922
PAS_chr4_0878	23.11	14.385	-1.0574	0.000113641	5.84818e-05	Silenced copy of ALPHA2 at HML
PAS_chr3_0260	76.605	48.175	-1.05895	3.75016e-20	7.45677e-21	Hypothetical protein PAS_chr3_0260
PAS_chr2-1_0542	443.905	279.44	-1.06221	2.86048e-41	2.82382e-42	Putative benzil reductase
PAS_chr1-4_0549	15.74	9.835	-1.06281	5.87222e-16	1.41455e-16	ATP-dependent DNA helicase
PAS_chr1-1_0100	147.685	93.6	-1.06285	6.44595e-13	1.82381e-13	Mitochondrial ribosomal protein of the small subunit
PAS_chr1-4_0149	67.68	42.39	-1.06366	6.24704e-20	1.25341e-20	3-ketosphinganine reductase, catalyzes the second step in phytosphingosine synthesis
PAS_chr1-3_0309	568.46	395.435	-1.06394	3.66226e-30	4.93532e-31	hypothetical protein PAS_chr1-3_0309
PAS_chr4_0493	624.905	391.17	-1.06545	7.25433e-32	9.39838e-33	Putative phosphomutase, contains a region homologous to the active site of phosphomutases
PAS_chr1-4_0558	67.54	42.12	-1.06739	2.53378e-21	4.80981e-22	Mitochondrial phenylalanyl-tRNA synthetase alpha subunit, active as a monomer
PAS_chr1-1_0228	28.625	17.81	-1.06833	2.73809e-10	9.10138e-11	Hypothetical protein PAS_chr1-1_0228
PAS_chr3_0965	448.34	279.72	-1.07044	3.68517e-51	2.95906e-52	Glutamate decarboxylase, converts glutamate into gamma-aminobutyric acid (GABA)
PAS_c131_0011	1181.84	745.245	-1.07126	1.19841e-40	1.19745e-41	Hypothetical protein PAS_c131_0011
PAS_chr3_0496	10.565	6.545	-1.07217	5.42317e-11	1.72447e-11	RNA-dependent ATPase in the DEAH-box family
PAS_chr1-3_0301	15.78	9.725	-1.07343	1.35711e-07	5.4594e-08	hypothetical protein PAS_chr1-3_0301
PAS_chr1-4_0534	28.82	17.865	-1.07454	3.54353e-20	7.02462e-21	Mitochondrial leucyl-tRNA synthetase
PAS_chr1-4_0444	16.23	9.95	-1.07549	8.52081e-05	4.34401e-05	Subunit of the GINS complex (Sld5p, Psf1p, Psf2p, Psf3p)
PAS_chr2-2_0200	1372.34	865.59	-1.07601	3.58759e-21	6.83897e-22	One of two identical histone H4 proteins (see also HHF2)
PAS_chr4_0575	76.585	47.485	-1.07619	1.40517e-30	1.88519e-31	Hypothetical protein PAS_chr4_0575
PAS_chr1-3_0091	30.475	18.835	-1.07629	7.16038e-08	2.81454e-08	One of 10 subunits of the transport protein particle (TRAPP) complex of the cis-Golgi
PAS_chr2-1_0721	42.025	26.005	-1.07753	1.28132e-06	5.57273e-07	Centromere protein that resembles histones, required for proper kinetochore function
PAS_chr4_0255	409.29	255.395	-1.07808	1.21097e-29	1.6683e-30	Hypothetical protein PAS_chr4_0255
PAS_chr2-2_0191	31.975	19.745	-1.07815	5.59184e-15	1.41308e-15	Hypothetical protein PAS_chr2-2_0191
PAS_chr1-1_0040	62.12	38.31	-1.08494	4.26672e-32	5.45942e-33	Ubiquitin carboxyl-terminal hydrolase
PAS_FragB_0067	32.02	19.015	-1.08646	0.00231974	0.00136797	Mucin-like protein
PAS_chr4_0892	564	354.53	-1.08728	9.64751e-21	1.87387e-21	mitochondrial ATP synthase
PAS_chr4_0613	478.925	294.99	-1.09056	5.39564e-43	5.17524e-44	Adenylosuccinate synthase
PAS_chr4_0453	42.71	26.23	-1.09084	6.45797e-11	2.05739e-11	Protein with a role in transcription
PAS_chr4_0611	26.555	16.15	-1.0928	0.000108892	5.59943e-05	Hypothetical protein PAS_chr4_0611
PAS_chr2-2_0155	15.15	9.25	-1.09337	7.70996e-10	2.6385e-10	Hypothetical protein PAS_chr2-2_0155
PAS_chr1-1_0244	45.65	27.92	-1.09476	2.21021e-26	3.4388e-27	Protein of unknown function, component of the SWR1 complex
PAS_c121_0006	102.975	63.63	-1.09713	2.34637e-09	8.25035e-10	Hypothetical protein PAS_c121_0006
PAS_chr3_0654	13.83	8.4	-1.09755	9.64734e-12	2.94211e-12	Subunit of a complex with Ctf8p that shares some subunits with Replication Factor C
PAS_chr3_1102	21.6	13.13	-1.0986	1.85169e-10	6.0623e-11	Predicted membrane protein required for the retention of lumenal endoplasmic reticulum proteins
PAS_chr3_0428	44.745	27.315	-1.09914	8.994e-05	4.59425e-05	Protein required for cytochrome c oxidase assembly
PAS_chr4_0417	16.64	10.045	-1.09922	1.26367e-05	5.99193e-06	Hypothetical protein PAS_chr4_0417
PAS_chr4_0264	87.98	53.745	-1.10268	4.6827e-18	1.01924e-18	Dolichyl pyrophosphate (Dol-P-P) phosphatase with a luminally oriented active site in the ER
PAS_chr4_0946	15.535	9.395	-1.10441	9.03064e-11	2.90593e-11	hypothetical protein PAS_chr4_0946
PAS_chr3_0810	105.555	64.25	-1.10601	1.09447e-24	1.82119e-25	Major apurinic/apyrimidinic endonuclease, 3\'-repair diesterase involved in repair of DNA damage
PAS_chr3_0263	45.1	27.345	-1.10662	4.33e-10	1.46183e-10	Mitochondrial outer membrane protein
PAS_chr2-1_0505	101.08	61.69	-1.10702	1.74689e-16	4.10313e-17	Subunit of the GINS complex (Sld5p, Psf1p, Psf2p, Psf3p)
PAS_chr1-1_0410	29.075	16.94	-1.10865	0.0197793	0.0132166	Vacuolar ATPase assembly integral membrane protein VMA21
PAS_chr4_0564	394.63	239.67	-1.11149	2.84991e-48	2.45387e-49	Phosphatidylinositol transfer protein (PITP)
PAS_chr1-1_0113	61.785	37.37	-1.11179	1.87839e-28	2.70437e-29	Subunit of heterotrimeric Replication Protein A (RPA)
PAS_chr4_0686	490.135	296.515	-1.11339	3.93055e-50	3.22692e-51	Vacuolar carboxypeptidase yscS
PAS_chr1-4_0587	23.455	14.105	-1.11413	2.81222e-09	9.94468e-10	Hypothetical protein PAS_chr1-4_0587
PAS_chr1-4_0121	197.755	121.19	-1.11421	4.00039e-16	9.54038e-17	Transcription initiation factor IIA small subunit
PAS_FragB_0014	89.795	54.24	-1.11714	5.17189e-23	9.18596e-24	Mitochondrial DNA replication protein
PAS_chr1-4_0146	35.205	21.16	-1.11718	1.63622e-14	4.2298e-15	Hypothetical protein PAS_chr1-4_0146
PAS_chr3_0803	148.29	89.485	-1.11815	9.76399e-32	1.27084e-32	Vacuolar aminopeptidase
PAS_chr3_1155	244.675	147.785	-1.11955	1.54188e-26	2.38352e-27	hypothetical protein PAS_chr3_1155
PAS_chr2-1_0395	39.005	23.455	-1.11994	1.39742e-18	2.96609e-19	DNA polymerase III (delta) subunit, essential for cell viability
PAS_chr1-3_0300	525.04	319.09	-1.12318	1.77673e-28	2.55445e-29	hypothetical protein PAS_chr1-3_0300
PAS_chr4_0111	19.595	11.705	-1.12355	6.51194e-09	2.35494e-09	Low affinity methionine permease, similar to Mup1p
PAS_chr4_0630	44.46	26.55	-1.12679	2.56371e-06	1.14787e-06	Hypothetical protein PAS_chr4_0630
PAS_chr3_0513	23.215	13.78	-1.12819	2.99845e-06	1.34972e-06	Hypothetical protein PAS_chr3_0513
PAS_chr3_0545	36.825	22.005	-1.12831	3.32347e-26	5.23743e-27	Putative ATPase containing the DEAD/H helicase-related sequence motif
PAS_chr1-4_0123	94.93	56.85	-1.12927	1.83999e-25	3.00279e-26	Putative protein of unknown function
PAS_chr4_0388	38.495	22.83	-1.12993	3.633e-06	1.64554e-06	Mitochondrial ribosomal protein of the large subunit
PAS_chr4_0157	437.715	263.825	-1.13413	1.9495e-30	2.61938e-31	Histone variant H2AZ, exchanged for histone H2A in nucleosomes by the SWR1 complex
PAS_chr2-1_0393	27.61	16.2	-1.13462	0.00158442	0.00091372	Ubiquitin-like protein with weak sequence similarity to ubiquitin
PAS_chr4_0511	16.78	9.925	-1.13591	1.74756e-09	6.10283e-10	Mitochondrial beta-keto-acyl synthase with possible role in fatty acid synthesis
PAS_chr3_0954	96.875	57.62	-1.13829	1.52011e-23	2.6573e-24	Uroporphyrinogen decarboxylase
PAS_chr1-4_0143	14.965	8.83	-1.14058	1.62773e-12	4.71631e-13	Type II phosphatidylinositol 4-kinase that binds Las17p
PAS_chr4_0334	27.31	16.145	-1.14073	1.94022e-14	5.05062e-15	Transcription factor involved in glucose repression
PAS_chr4_0404	39.565	23.315	-1.14167	1.08642e-15	2.63448e-16	Protein kinase
PAS_chr1-1_0056	91.185	53.965	-1.14478	1.19245e-36	1.33715e-37	Zinc-regulated transcription factor, binds to zinc-responsive promoter elements
PAS_chr1-4_0399	189.465	112.62	-1.14772	2.20251e-24	3.70025e-25	D-Tyr-tRNA(Tyr) deacylase
PAS_chr2-1_0708	28.085	16.475	-1.14851	8.07416e-10	2.77276e-10	Mitochondrial inner membrane protein
PAS_chr2-2_0192	123.04	72.72	-1.14858	2.76597e-34	3.30654e-35	Vacuolar amino acid transporter, exports aspartate and glutamate from the vacuole
PAS_chr1-1_0305	238.94	141.415	-1.15303	6.20106e-32	8.00898e-33	Rho GDP dissociation inhibitor involved in the localization and regulation of Cdc42p
PAS_chr3_0669	30.755	18.02	-1.15359	9.72629e-22	1.81321e-22	Hypothetical protein PAS_chr3_0669
PAS_chr4_0396	414.45	245.57	-1.1546	1.98456e-24	3.33011e-25	Heme-binding protein involved in regulation of cytochrome P450 protein Erg11p
PAS_chr3_0205	17.195	10.04	-1.15602	3.64618e-16	8.68832e-17	Chromatin-associated protein
PAS_chr2-1_0483	31.725	17.28	-1.1561	0.0486788	0.0346327	Hypothetical protein PAS_chr2-1_0483
PAS_chr2-1_0784	128.465	75.43	-1.15698	9.44637e-36	1.07629e-36	Homeodomain-containing transcriptional repressor
PAS_chr2-1_0704	10.745	6.125	-1.1581	0.000259083	0.000137427	Protein of unknown function
PAS_chr2-1_0386	16.845	9.685	-1.15877	1.46523e-05	6.98582e-06	Protein involved in minichromosome maintenance
PAS_chr2-1_0205	95.44	55.97	-1.15882	3.93399e-32	5.02581e-33	Subunit of the Hat1p-Hat2p histone acetyltransferase complex
PAS_chr2-1_0522	615.6	363.805	-1.1593	4.03769e-37	4.43062e-38	Protein that associates with ribosomes
PAS_chr1-3_0148	23.6	13.745	-1.16267	1.86901e-18	3.99326e-19	Subunit of the Anaphase-Promoting Complex/Cyclosome (APC/C)
PAS_chr3_0745	88.595	51.76	-1.16342	0.00101829	0.00057684	Cytochrome c oxidase assembly protein/Cu2+ chaperone
PAS_chr1-4_0535	24.89	14.48	-1.16586	2.29584e-26	3.57661e-27	Structural maintenance of chromosomes protein
PAS_chr4_0556	194.17	18.475	-1.16945	5.15791e-35	6.0007e-36	Hypothetical protein PAS_chr4_0556
PAS_chr1-1_0500	22.585	13.055	-1.17292	2.84026e-14	7.48456e-15	hypothetical protein PAS_chr1-1_0500
PAS_chr1-1_0324	107.145	62.195	-1.17401	1.10862e-32	1.3941e-33	Pantothenate kinase (ATP:D-pantothenate 4\'-phosphotransferase, EC 2.7.1.33)
PAS_chr1-1_0169	375.67	218.65	-1.17555	2.60036e-38	2.73886e-39	Protein required for the ubiquinone (Coenzyme Q) biosynthesis
PAS_chr4_0749	28.955	16.7	-1.17635	1.27817e-10	4.14625e-11	Golgi membrane protein involved in manganese homeostasis
PAS_chr2-1_0701	784.45	453.23	-1.18156	7.5555e-33	9.4406e-34	Hypothetical protein PAS_chr2-1_0701
PAS_chr4_0323	25.595	14.68	-1.18224	5.25692e-14	1.40528e-14	Subunit of DNA primase, which is required for DNA synthesis and double-strand break repair
PAS_chr3_0352	17.15	9.43	-1.1857	3.66998e-11	1.15376e-11	Putative SCF-ubiquitin ligase F-box protein
PAS_chr1-1_0124	50.43	28.94	-1.18595	3.86348e-05	1.91085e-05	Hypothetical protein PAS_chr1-1_0124
PAS_FragB_0010	93.735	54.27	-1.18652	2.95759e-09	1.04706e-09	hypothetical protein PAS_FragB_0010
PAS_chr3_0277	4077.68	2341.73	-1.19102	2.94165e-55	2.14998e-56	6-phosphogluconate dehydrogenase (decarboxylating)
PAS_chr2-2_0259	66.605	38.065	-1.19296	2.74087e-32	3.48508e-33	Bud neck-localized, SH3 domain-containing protein required for cytokinesis
PAS_chr2-2_0451	44.485	25.3	-1.19825	6.58519e-31	8.75564e-32	hypothetical protein PAS_chr2-2_0451
PAS_chr4_0643	361.24	205.805	-1.19892	6.65952e-51	5.41403e-52	Hypothetical protein PAS_chr4_0643
PAS_chr1-1_0293	175.37	99.875	-1.20092	7.11221e-43	6.85017e-44	Cell wall protein that functions in the transfer of chitin to beta(1-6)glucan
PAS_chr4_0129	29.915	16.925	-1.20156	8.2782e-09	3.01191e-09	Hypothetical protein PAS_chr4_0129
PAS_chr4_0465	214.55	121.945	-1.20502	2.63475e-42	2.5746e-43	Hypothetical protein PAS_chr4_0465
PAS_chr2-2_0229	949.735	543.545	-1.20696	7.54727e-48	6.51357e-49	Protein component of the large (60S) ribosomal subunit
PAS_chr3_0894	55.14	31.23	-1.20763	1.30221e-23	2.26335e-24	Zinc-finger protein of unknown function
PAS_chr3_0261	131.995	74.895	-1.20844	2.20901e-34	2.62746e-35	Hypothetical protein PAS_chr3_0261
PAS_chr1-4_0216	23.83	13.355	-1.20868	4.58728e-07	1.91887e-07	Subunit of the GINS complex (Sld5p, Psf1p, Psf2p, Psf3p)
PAS_chr1-3_0269	771.335	429.605	-1.21637	1.67553e-07	6.78062e-08	Proline oxidase, nuclear-encoded mitochondrial protein
PAS_chr4_0437	37.96	21.31	-1.21643	2.77419e-14	7.30489e-15	Prephenate dehydratase, catalyzes the conversion of prephanate to phenylpyruvate
PAS_chr3_1177	80.09	44.995	-1.21783	8.38824e-27	1.28326e-27	hypothetical protein PAS_chr3_1177
PAS_chr1-3_0231	14.33	7.975	-1.22069	6.7531e-09	2.44485e-09	Hypothetical protein PAS_chr1-3_0231
PAS_chr1-4_0424	58.345	32.72	-1.22149	3.75346e-40	3.80306e-41	Rho GTPase activating protein (RhoGAP) involved in control of the cytoskeleton organization
PAS_chr2-1_0221	75.005	41.87	-1.22687	2.75407e-27	4.14158e-28	Nicotinate phosphoribosyltransferase, acts in the salvage pathway of NAD+ biosynthesis
PAS_FragD_0010	43.81	24.335	-1.2288	2.55744e-10	8.48553e-11	Hypothetical protein PAS_FragD_0010
PAS_chr3_0667	149.935	83.725	-1.23477	8.44798e-26	1.3533e-26	Adenylylsulfate kinase, required for sulfate assimilation and involved in methionine metabolism
PAS_chr2-2_0215	46.95	26.055	-1.23559	8.11688e-21	1.57006e-21	3\'--&gt5\' exonuclease and endonuclease with a possible role in apoptosis
PAS_chr1-4_0237	126.235	70.83	-1.23588	3.85293e-10	1.29537e-10	Hypothetical protein PAS_chr1-4_0237
PAS_chr1-1_0266	66.78	36.9	-1.24117	1.22973e-37	1.31985e-38	Putative protein of unknown function
PAS_chr1-3_0127	77.63	42.885	-1.24396	4.61592e-32	5.92472e-33	Hypothetical protein PAS_chr1-3_0127
PAS_chr1-4_0129	13.66	7.49	-1.24578	5.18141e-16	1.24607e-16	Hypothetical protein PAS_chr1-4_0129
PAS_chr1-4_0498	238.85	131.67	-1.24913	2.09985e-55	1.52212e-56	One of three possible beta-subunits of the Snf1 kinase complex
PAS_chr3_0577	84.64	46.595	-1.24945	2.15095e-29	2.99772e-30	Hypothetical protein PAS_chr3_0577
PAS_chr4_0310	22.15	12.09	-1.25121	2.13656e-10	7.05485e-11	Putative protein of unknown function
PAS_chr1-4_0361	36.88	20.16	-1.2541	3.10273e-16	7.36229e-17	Hypothetical protein PAS_chr1-4_0361
PAS_chr3_0924	203.175	112.005	-1.25481	7.47849e-23	1.33577e-23	Ubiquitin conjugating enzyme, involved in the ER-associated protein degradation pathway
PAS_chr1-4_0584	24.1	13.09	-1.25721	1.35859e-13	3.71614e-14	Lectin-like protein with similarity to Flo1p, thought to be expressed and involved in flocculation
PAS_chr2-1_0303	50.04	27.335	-1.25887	1.9868e-25	3.24962e-26	UDP-GlcNAc-binding and catalytic subunit of the enzyme that mediates the first step in GPI synthesis
PAS_chr2-1_0699	43.32	23.64	-1.2598	2.87582e-33	3.54726e-34	GPI inositol deacylase of the ER that negatively regulates COPII vesicle formation
PAS_chr4_0041	808.04	446.52	-1.26069	2.53638e-40	2.55467e-41	Protein component of the large (60S) ribosomal subunit
PAS_chr3_0330	12.065	6.465	-1.26074	3.51905e-06	1.59182e-06	Trans-aconitate methyltransferase
PAS_chr4_0372	497.935	272.56	-1.26212	4.71857e-45	4.30851e-46	Putative protein of unknown function
PAS_chr1-4_0329	71.26	38.905	-1.26413	1.62813e-12	4.72072e-13	Hypothetical protein PAS_chr1-4_0329
PAS_chr3_0091	1384.93	758.46	-1.26544	2.30899e-28	3.33819e-29	Protein component of the large (60S) ribosomal subunit, nearly identical to Rpl19Ap and has similari
PAS_chr2-1_0022	842.325	323.845	-1.26723	1.07162e-72	5.49329e-74	Protein component of the large (60S) ribosomal subunit, nearly identical to Rpl7Ap and has similarit
PAS_chr3_0804	57.615	31.25	-1.26969	1.03566e-24	1.72127e-25	Putative protein of unknown function
PAS_chr3_0996	54.53	29.535	-1.27052	1.09495e-20	2.13114e-21	Thymidylate synthase, required for de novo biosynthesis of pyrimidine deoxyribonucleotides
PAS_chr3_0528	309.06	167.525	-1.2725	3.0472e-57	2.15391e-58	Saccharopine dehydrogenase (NADP+, L-glutamate-forming)
PAS_chr1-4_0222	44.505	23.9	-1.27893	1.14737e-15	2.78686e-16	Bifunctional dehydrogenase and ferrochelatase, involved in the biosynthesis of siroheme
PAS_chr1-1_0482	142.16	76.73	-1.27981	7.11945e-22	1.32581e-22	hypothetical protein PAS_chr1-1_0482
PAS_chr1-1_0472	16.55	8.825	-1.28266	2.55938e-13	7.07749e-14	hypothetical protein PAS_chr1-1_0472
PAS_chr4_0164	522.62	289.19	-1.28947	3.45885e-18	7.48009e-19	Hypothetical protein PAS_chr4_0164
PAS_chr3_1186	32.875	17.57	-1.28951	3.02602e-40	3.05995e-41	hypothetical protein PAS_chr3_1186
PAS_chr2-1_0173	505.34	270.255	-1.29145	6.91114e-62	4.44228e-63	Non-essential glycogen phosphorylase required for the mobilization of glycogen, activity is regulate
PAS_chr1-1_0375	99.175	53.285	-1.29232	1.73502e-08	6.47939e-09	Mitochondrial ribosomal protein of the small subunit
PAS_chr2-2_0199	1365.6	736.235	-1.29475	1.21509e-39	1.23845e-40	One of two identical histone H3 proteins (see also HHT2)
PAS_chr4_0971	45.745	24.33	-1.29645	1.04802e-21	1.95795e-22	hypothetical protein PAS_chr4_0971
PAS_chr3_1009	106.43	56.55	-1.30054	6.10141e-43	5.86439e-44	Hypothetical protein PAS_chr3_1009
PAS_chr1-3_0046	530.03	281.26	-1.30379	7.4157e-72	3.8311e-73	Putative protein of unknown function
PAS_chr2-2_0254	51.795	27.395	-1.30403	3.3771e-12	9.98793e-13	DNA repair methyltransferase (6-O-methylguanine-DNA methylase)
PAS_chr4_0754	328.435	174.41	-1.30523	1.02115e-52	7.87228e-54	Peroxisomal 2,4-dienoyl-CoA reductase, auxiliary enzyme of fatty acid beta-oxidation
PAS_chr4_0456	2058.74	1100.79	-1.3065	5.01754e-64	3.11461e-65	Protein component of the small (40S) ribosomal subunit
PAS_chr3_0416	227.515	120.7	-1.30705	1.83178e-39	1.87799e-40	Hypothetical protein PAS_chr3_0416
PAS_chr1-4_0486	143.795	76.045	-1.30771	4.44589e-32	5.69757e-33	Hypothetical protein PAS_chr1-4_0486
PAS_chr4_0412	992.34	533.3	-1.30775	6.30161e-49	5.35018e-50	Ribosomal stalk protein P1 alpha
PAS_chr3_0731	534.805	282.87	-1.30782	7.08017e-73	3.60105e-74	Cytoplasmic ATPase that is a ribosome-associated molecular chaperone
PAS_chr2-2_0395	36.045	18.955	-1.31186	6.07757e-21	1.16951e-21	Hypothetical protein PAS_chr2-2_0395
PAS_chr2-1_0865	12.635	6.495	-1.31798	4.89126e-07	2.0519e-07	hypothetical protein PAS_chr2-1_0865
PAS_chr3_0649	64.825	43.925	-1.32559	5.84286e-35	6.80926e-36	Transporter of thiamine or related compound
PAS_chr1-1_0107	2611.47	1362.93	-1.3267	1.76367e-48	1.51152e-49	NADP(+)-dependent glutamate dehydrogenase
PAS_chr1-4_0078	32.54	16.925	-1.32748	9.35303e-27	1.43648e-27	Multidrug transporter of the major facilitator superfamily
PAS_chr2-1_0402	1344.54	700.435	-1.32853	7.39069e-91	2.73784e-92	Alpha subunit of heterooctameric phosphofructokinase involved in glycolysis
PAS_chr4_0416	493.605	257.54	-1.32921	1.68829e-68	9.63479e-70	Alanine:glyoxylate aminotransferase (AGT), catalyzes the synthesis of glycine from glyoxylate
PAS_chr1-3_0256	183.3	97.045	-1.33235	1.42978e-13	3.92517e-14	Hypothetical protein PAS_chr1-3_0256
PAS_chr3_0773	34.94	18.07	-1.33409	2.93926e-28	4.27294e-29	Hypothetical protein PAS_chr3_0773
PAS_chr3_0076	485.41	252.32	-1.33453	1.46891e-53	1.11477e-54	Protein of unknown function, has similarity to Pry1p and Pry3p and to the plant PR-1 class of pathog
PAS_chr1-3_0034	1267.62	659.405	-1.33538	4.05651e-69	2.26625e-70	Protein component of the large (60S) ribosomal subunit, nearly identical to Rpl4Ap
PAS_chr2-2_0094	34.185	17.665	-1.33578	2.57663e-37	2.8119e-38	Chitin synthase II
PAS_chr3_1002	47.895	24.645	-1.34064	3.37846e-16	8.04362e-17	Putative nicotinamide N-methyltransferase
PAS_chr4_0926	112.665	58.12	-1.34336	1.77226e-37	1.91989e-38	hypothetical protein PAS_chr4_0926
PAS_chr2-1_0779	3572.8	1868.32	-1.34365	1.18188e-65	7.07611e-67	Ribosomal protein 51 (rp51) of the small (40s) subunit
PAS_chr1-1_0439	3519.93	1827.33	-1.34388	3.96991e-84	1.67732e-85	Protein component of the small (40S) ribosomal subunit
PAS_chr1-4_0193	49.175	25.29	-1.34437	4.69642e-32	6.04686e-33	Protein involved in bud-site selection
PAS_chr3_0170	738.47	384.345	-1.3446	2.05492e-59	1.38257e-60	Co-chaperone that binds to Hsp82p and activates its ATPase activity
PAS_chr2-1_0119	45.35	23.3	-1.34612	8.51316e-28	1.25464e-28	Nuclear protein that acts as a heterodimer with Aos1p to activate Smt3p (SUMO) before its conjugatio
PAS_chr3_1122	124.265	63.95	-1.34757	5.07692e-46	4.55439e-47	Subunit of tRNA (1-methyladenosine) methyltransferase with Gcd14p
PAS_chr1-1_0166	46.77	23.82	-1.34826	9.39769e-08	3.72219e-08	RNA polymerase subunit, found in RNA polymerase complexes I, II, and III
PAS_chr3_0046	16.96	8.605	-1.35395	3.27516e-17	7.4042e-18	Protein required for S phase progression and telomere homeostasis, forms an alternative replication
PAS_chr1-1_0345	1429.43	733.615	-1.35559	1.00186e-85	4.03231e-87	Protein component of the large (60S) ribosomal subunit
PAS_chr3_0264	127.54	65.235	-1.35651	6.60914e-45	6.06125e-46	Ferrochelatase
PAS_chr3_1115	381.92	195.025	-1.35989	8.9624e-71	4.80962e-72	Mannose-6-phosphate isomerase, catalyzes the interconversion of fructose-6-P and mannose-6-P
PAS_chr4_0214	22.835	11.435	-1.36188	1.66504e-06	7.30833e-07	Glucose-repressible ADP-ribosylation factor
PAS_chr3_0305	90.535	45.975	-1.36286	4.89169e-24	8.32586e-25	Phosphatidyl Glycerol phospholipase C
PAS_chr3_1060	49.845	25.28	-1.36363	1.13543e-12	3.26032e-13	Hypothetical protein PAS_chr3_1060
PAS_chr1-4_0310	18.595	9.39	-1.36605	3.46724e-20	6.86644e-21	Autophagy-related protein
PAS_chr1-3_0292	61.805	31.28	-1.36733	1.16164e-07	4.64285e-08	hypothetical protein PAS_chr1-3_0292
PAS_chr3_0232	196.205	99.425	-1.36972	3.57688e-63	2.24898e-64	Transcriptional activator
PAS_chr3_0602	219.895	111.46	-1.37133	9.21886e-43	8.89765e-44	Fatty acid elongase
PAS_chr3_0054	1173.91	590.44	-1.3748	1.10773e-54	8.27363e-56	Protein component of the large (60S) ribosomal subunit, nearly identical to Rpl20Bp and has similari
PAS_c121_0009	137.235	68.8	-1.38364	9.59091e-63	6.08794e-64	Hypothetical protein PAS_c121_0009
PAS_chr2-1_0356	58.315	29.175	-1.38374	3.10443e-26	4.8736e-27	Esa1p-associated factor, nonessential component of the NuA4 acetyltransferase complex
PAS_chr1-1_0401	32.265	16.065	-1.38652	1.59562e-15	3.898e-16	Mitochondrial protein, putative inner membrane transporter
PAS_chr2-1_0486	2617.75	1327.72	-1.3867	1.61553e-60	1.05783e-61	Fusion protein, identical to Rpl40Bp
PAS_chr4_0722	20.205	9.91	-1.38858	2.64509e-07	1.08738e-07	Hypothetical protein PAS_chr4_0722
PAS_chr3_1191	22.115	10.96	-1.38947	1.09004e-15	2.64542e-16	hypothetical protein PAS_chr3_1191
PAS_chr4_0503	67.405	33.545	-1.39099	2.02005e-20	3.99237e-21	Hypothetical protein PAS_chr4_0503
PAS_chr1-3_0130	101.335	50.595	-1.39171	1.92634e-34	2.27967e-35	Pyrimidine nucleotidase
PAS_chr4_0952	93.675	46.755	-1.39198	1.83021e-27	2.73028e-28	hypothetical protein PAS_chr4_0952
PAS_chr1-4_0700	183.065	90.94	-1.39835	1.11596e-58	7.61996e-60	hypothetical protein PAS_chr1-4_0700
PAS_chr1-3_0029	68.49	33.88	-1.40203	2.6086e-23	4.59666e-24	Phosphoribosylanthranilate isomerase that catalyzes the third step in tryptophan biosynthesis
PAS_chr3_0262	141.3	70.165	-1.40279	7.92685e-34	9.58714e-35	Thymidylate and uridylate kinase
PAS_chr2-1_0541	38.355	18.92	-1.40367	2.28788e-32	2.89994e-33	Essential subunit of the Pan2p-Pan3p poly(A)-ribonuclease complex
PAS_chr1-4_0275	2099.57	1054.67	-1.40388	1.05042e-49	8.72894e-51	N-terminally acetylated ribosomal protein L37 of the large (60S) ribosomal subunit
PAS_chr1-4_0157	16.12	7.68	-1.40456	0.000100225	5.13366e-05	Hypothetical protein PAS_chr1-4_0157
PAS_chr4_0694	87.905	43.285	-1.40865	3.1459e-55	2.30557e-56	Cytoplasmic protein of unknown function that interacts with the cyclin Pcl7p
PAS_chr3_0849	63.09	31.03	-1.40954	1.03797e-35	1.18471e-36	Cytoplasmic response regulator, part of a two-component signal transducer that mediates osmosensing
PAS_chr4_0329	69.425	33.935	-1.40981	4.33746e-16	1.03964e-16	Member of the CCCH zinc finger family
PAS_chr1-4_0261	39.635	19.42	-1.41152	9.22227e-17	2.1329e-17	Hypothetical protein PAS_chr1-4_0261
PAS_chr3_1114	667.055	331.635	-1.41362	2.60152e-37	2.84427e-38	Nuclear envelope protein, interacts with GDP-bound Gsp1p and with proteins of the nuclear pore
PAS_chr1-4_0333	43.23	21.105	-1.41889	1.25365e-24	2.09109e-25	hypothetical protein PAS_chr1-4_0333
PAS_chr1-4_0338	40.725	19.65	-1.41986	4.69432e-15	1.17875e-15	Isocitrate lyase, catalyzes the formation of succinate and glyoxylate from isocitrate
PAS_chr2-1_0597	154.095	75.83	-1.42188	3.38134e-22	6.23591e-23	Hypothetical protein PAS_chr2-1_0597
PAS_chr2-1_0669	31.47	15.215	-1.42353	7.25767e-12	2.19154e-12	GTPase
PAS_chr3_0067	160.08	78.67	-1.42478	1.96663e-22	3.57963e-23	Hypothetical protein PAS_chr3_0067
PAS_chr1-4_0491	1760.88	858.735	-1.42524	4.83371e-63	3.04889e-64	Protein component of the small (40S) ribosomal subunit
PAS_chr4_0176	42.06	20.37	-1.42688	2.90811e-29	4.08789e-30	Hypothetical protein PAS_chr4_0176
PAS_chr1-4_0523	55.21	26.755	-1.42919	5.43605e-20	1.08852e-20	Transcription/RNA-processing factor
PAS_chr2-1_0512	24.875	12	-1.43041	1.61323e-21	3.03006e-22	Subunit of DNA primase, which is required for DNA synthesis and double-strand break repair
PAS_chr1-4_0548	54.005	26.175	-1.43053	2.79177e-35	3.20881e-36	Vacuolar proteinase B (yscB), a serine protease of the subtilisin family
PAS_chr1-1_0302	3420.97	1682.11	-1.43363	4.78121e-78	2.24987e-79	Protein component of the large (60S) ribosomal subunit, identical to Rpl35Ap
PAS_chr2-2_0256	136.935	66.29	-1.43508	1.56315e-46	1.38348e-47	Hypothetical protein PAS_chr2-2_0256
PAS_chr2-1_0329	130.955	63.355	-1.4351	3.42582e-58	2.36666e-59	Transcriptional activator of proline utilization genes
PAS_chr3_0479	84.195	40.735	-1.43598	5.50817e-25	9.12146e-26	Hypothetical protein PAS_chr3_0479
PAS_chr2-1_0086	3592.11	1750.02	-1.43954	3.61244e-71	1.91689e-72	Ribosomal protein L30 of the large (60S) ribosomal subunit, nearly identical to Rpl24Ap and has simi
PAS_chr4_0813	218.305	105.505	-1.44013	1.9928e-40	2.00317e-41	Mitochondrial ribosomal protein of the small subunit
PAS_chr3_0243	85.285	40.825	-1.44766	4.2076e-51	3.38697e-52	Polo-like kinase with similarity to Xenopus Plx1 and S. pombe Plo1p
PAS_chr2-2_0156	124.22	59.595	-1.44771	1.51943e-38	1.5882e-39	Hypothetical protein PAS_chr2-2_0156
PAS_chr1-4_0669	61.595	29.45	-1.44871	3.18912e-16	7.58006e-17	hypothetical protein PAS_chr1-4_0669
PAS_chr2-1_0087	1991.89	966.7	-1.44902	5.79005e-86	2.30721e-87	Protein component of the large (60S) ribosomal subunit, has similarity to rat L30 ribosomal protein
PAS_chr1-4_0236	179.19	85.715	-1.45143	2.31968e-53	1.77901e-54	Pho85p cyclin of the Pho80p subfamily, forms a functional kinase complex with Pho85p
PAS_chr3_0415	56.11	26.675	-1.456	4.67971e-31	6.20338e-32	Hypothetical protein PAS_chr3_0415
PAS_chr4_0974	428.305	204.155	-1.45772	1.03745e-71	5.40122e-73	hypothetical protein PAS_chr4_0974
PAS_chr1-4_0553	172.145	82.035	-1.46113	1.5875e-42	1.54173e-43	hypothetical protein PAS_chr1-4_0553
PAS_FragB_0072	54.63	25.83	-1.46135	1.03283e-19	2.09088e-20	hypothetical protein PAS_FragB_0072
PAS_chr1-4_0490	471.085	156	-1.4641	1.98091e-71	1.04718e-72	60S acidic ribosomal protein P2-A
PAS_chr2-1_0414	112.135	53.2	-1.46608	2.81823e-28	4.09134e-29	Cytoplasmic RNA-binding protein, contains an RNA recognition motif (RRM)
PAS_chr4_0814	2377.47	1137.76	-1.46732	2.643e-74	1.32309e-75	Primary rRNA-binding ribosomal protein component of the large (60S) ribosomal subunit
PAS_chr3_0141	21.485	10.025	-1.47214	1.70666e-18	3.63956e-19	High-affinity inorganic phosphate (Pi) transporter and low-affinity manganese transporter
PAS_chr1-4_0213	135.52	63.86	-1.47314	3.48294e-69	1.93187e-70	Hypothetical protein PAS_chr1-4_0213
PAS_chr2-1_0638	36.48	17.075	-1.47346	3.22657e-25	5.29794e-26	Hypothetical protein PAS_chr2-1_0638
PAS_chr2-1_0733	35.7	16.42	-1.48038	9.46372e-08	3.75214e-08	Essential light chain for Myo1p, light chain for Myo2p
PAS_chr1-4_0104	31.245	14.555	-1.48127	9.13695e-23	1.63382e-23	Probable mitochondrial seryl-tRNA synthetase
PAS_chr3_0045	27.06	12.545	-1.48651	2.8964e-22	5.32998e-23	Hypothetical protein PAS_chr3_0045
PAS_chr2-1_0653	11.555	5.235	-1.49011	4.82956e-08	1.86935e-08	Mitochondrial cruciform cutting endonuclease
PAS_chr4_0093	139.575	72.32	-1.49127	3.90436e-71	2.07962e-72	Putative transcription factor involved in regulating the response to osmotic stress
PAS_chr3_1160	26.41	11.49	-1.49251	0.00042729	0.000231955	hypothetical protein PAS_chr3_1160
PAS_chr3_0626	641.705	298.34	-1.49466	5.34388e-71	2.85706e-72	ER membrane protein
PAS_chr4_0703	103.465	47.885	-1.49764	6.7498e-59	4.56835e-60	Imidazole glycerol phosphate synthase (glutamine amidotransferase:cyclase)
PAS_chr1-4_0572	88.77	41.145	-1.49811	9.40027e-24	1.62632e-24	hypothetical protein PAS_chr1-4_0572
PAS_chr4_0413	1881.44	888.53	-1.49866	1.08102e-80	4.89209e-82	Protein component of the large (60S) ribosomal subunit, nearly identical to Rpl13Bp
PAS_chr4_0285	208.7	96.735	-1.4998	1.95882e-63	1.22377e-64	Phosphoserine phosphatase of the phosphoglycerate pathway, involved in serine and glycine biosynthes
PAS_chr1-4_0674	3566.51	1688.14	-1.50136	5.00489e-64	3.09674e-65	hypothetical protein PAS_chr1-4_0674
PAS_FragD_0009	51.02	23.495	-1.50221	9.27292e-31	1.24035e-31	Hypothetical protein PAS_FragD_0009
PAS_chr2-2_0315	36.69	16.695	-1.50353	1.07478e-37	1.14709e-38	Putative protein of unknown function
PAS_chr1-4_0422	1347.76	510.95	-1.50395	4.80294e-100	1.58688e-101	40S small ribosomal subunit
PAS_chr4_0677	83.66	38.555	-1.5042	8.55385e-45	7.86187e-46	Gamma-aminobutyrate (GABA) transaminase (4-aminobutyrate aminotransferase)
PAS_chr1-3_0234	152.115	70.18	-1.50425	3.47094e-57	2.46038e-58	Hypothetical protein PAS_chr1-3_0234
PAS_chr3_0596	2067.28	973.01	-1.50631	1.13791e-29	1.56308e-30	Protein component of the small (40S) ribosomal subunit
PAS_chr4_0324	18.13	8.275	-1.50642	4.87168e-22	9.04295e-23	Hypothetical protein PAS_chr4_0324
PAS_chr4_0982	1316.59	615.79	-1.50739	2.39143e-52	1.85319e-53	hypothetical protein PAS_chr4_0982
PAS_chr1-3_0115	1065.83	491.3	-1.51193	1.10335e-71	5.76643e-73	Protein component of the small (40S) ribosomal subunit
PAS_FragB_0036	1809.34	845.595	-1.51205	1.06999e-47	9.25585e-49	60S ribosomal protein L36
PAS_chr4_0570	182.62	83.435	-1.51477	5.58637e-40	5.68257e-41	Endoplasmic reticulum (ER) resident protein
PAS_chr4_0568	165.165	75.595	-1.5148	1.19418e-65	7.17366e-67	Palmitoylated, plasma membrane-bound casein kinase I isoform
PAS_chr1-1_0183	1331.03	611.925	-1.51638	2.89111e-50	2.36777e-51	N-terminally acetylated protein component of the large (60S) ribosomal subunit
PAS_chr1-1_0430	73.945	45.805	-1.51722	1.32548e-56	9.4753e-58	Phosphoribosylpyrophosphate amidotransferase
PAS_chr3_0987	54.55	19.54	-1.51789	0.0215183	0.0144647	Mitochondrial aldehyde dehydrogenase
PAS_chr1-1_0273	164.275	74.875	-1.52019	4.74763e-60	3.14671e-61	Protein tyrosine phosphatase involved in cell cycle control
PAS_chr3_0552	24.36	10.99	-1.52256	3.2362e-15	8.04838e-16	UDP-glucose:dolichyl-phosphate glucosyltransferase
PAS_chr2-1_0481	2252.03	1036.2	-1.52308	9.82717e-75	4.86046e-76	Ribosomal protein 59 of small subunit, required for ribosome assembly and 20S pre-rRNA processing
PAS_chr4_0527	21.41	9.645	-1.52548	1.02216e-17	2.26375e-18	Non-essential putative integral membrane protein
PAS_chr3_0040	348.96	158.795	-1.52681	1.91908e-65	1.16436e-66	Mitochondrial inner membrane transporter, exports 2-oxoadipate and 2-oxoglutarate from the mitochond
PAS_chr1-1_0158	39.84	17.93	-1.53047	2.82945e-18	6.08495e-19	Putative transmembrane protein involved in export of ammonia, a starvation signal
PAS_chr4_0292	2845.03	1301.89	-1.53305	1.49927e-61	9.6669e-63	Protein component of the small (40S) ribosomal subunit
PAS_chr1-4_0471	1791.83	811.455	-1.53684	2.39958e-89	9.03327e-91	Protein component of the small (40S) ribosomal subunit, nearly identical to Rps0Bp
PAS_chr3_1057	2415.49	1093.57	-1.54685	7.63042e-56	5.46994e-57	Protein component of the large (60S) ribosomal subunit, has similarity to rat L32 ribosomal protein
PAS_chr2-1_0343	14.52	6.415	-1.54856	3.27462e-14	8.65538e-15	Hypothetical protein PAS_chr2-1_0343
PAS_chr4_0094	1048.31	471.205	-1.54884	1.7202e-84	7.1302e-86	Protein component of the small (40S) ribosomal subunit
PAS_chr1-4_0102	51.555	22.92	-1.55048	7.79016e-28	1.14653e-28	Myb-like DNA-binding protein
PAS_chr2-2_0369	34.96	15.43	-1.55113	1.60409e-10	5.23883e-11	Hypothetical protein PAS_chr2-2_0369
PAS_chr1-3_0059	259.03	115.45	-1.55362	3.44161e-70	1.87449e-71	Uracil permease, localized to the plasma membrane
PAS_chr2-1_0755	657.525	294.17	-1.5557	4.12635e-78	1.93345e-79	Alpha subunit of the heteromeric nascent polypeptide-associated complex (NAC)
PAS_chr2-1_0362	1822.82	815.61	-1.56793	1.55314e-76	7.43295e-78	Non-essential regulatory subunit B of protein phosphatase 2A, which has multiple roles in mitosis an
PAS_chr3_0172	27.91	12.24	-1.56945	6.39471e-27	9.70603e-28	Putative protein of unknown function
PAS_chr2-2_0161	56.185	24.655	-1.57146	6.32419e-26	1.00929e-26	Putative protein of unknown function
PAS_chr3_1239	39.17	17.13	-1.57152	1.22292e-20	2.39001e-21	hypothetical protein PAS_chr3_1239
PAS_chr1-4_0563	29.96	13.07	-1.57732	8.6601e-27	1.32659e-27	Mitochondrial protein, forms a heterodimer complex with Mto1p
PAS_chr3_0566	142.435	62.255	-1.58218	3.91471e-60	2.57897e-61	3-phosphoserine aminotransferase
PAS_chr1-4_0340	198.14	86.75	-1.58236	1.15756e-62	7.37093e-64	ADP-ribosylation factor (ARF) GTPase activating protein (GAP) effector
PAS_chr2-2_0326	2427.85	1078.54	-1.58281	7.56738e-70	4.13676e-71	Protein component of the small (40S) ribosomal subunit
PAS_chr2-1_0658	1796.1	789.045	-1.58375	1.5527e-86	6.12499e-88	Protein component of the large (60S) ribosomal subunit, nearly identical to Rpl15Ap
PAS_chr3_0354	84.955	36.87	-1.59065	2.89658e-60	1.90244e-61	Phosphatidylinositol 3-phosphate
PAS_chr4_0139	1456.14	633.985	-1.59073	1.62802e-93	5.90052e-95	Protein component of the large (60S) ribosomal subunit
PAS_chr4_0514	71.32	30.86	-1.59341	6.49342e-50	5.357e-51	Purine-cytosine permease
PAS_chr3_0557	23.61	10.11	-1.6016	6.96528e-27	1.06139e-27	Hypothetical protein PAS_chr3_0557
PAS_chr4_0398	76.86	33.08	-1.60207	2.71884e-32	3.45163e-33	Delta 1-pyrroline-5-carboxylate reductase, catalyzes the last step in proline biosynthesis
PAS_chr2-1_0718	21.925	9.375	-1.60474	7.62265e-33	9.53976e-34	Putative positive regulator of mannosylphosphate transferase (Mnn6p)
PAS_chr4_0348	2301.14	1000.15	-1.60504	7.64148e-70	4.19256e-71	Ribosomal protein 28 (rp28) of the small (40S) ribosomal subunit
PAS_chr1-1_0094	106.665	45.875	-1.60638	7.05514e-19	1.47206e-19	Hypothetical protein PAS_chr1-1_0094
PAS_chr1-1_0163	48.98	20.925	-1.60814	4.36609e-28	6.38215e-29	Deoxycytidine monophosphate (dCMP) deaminase required for dCTP and dTTP synthesis
PAS_chr4_0204	32.505	13.815	-1.61155	1.87953e-21	3.5453e-22	Subunit of TFIIH and nucleotide excision repair factor 3 complexes
PAS_chr3_0497	80.75	34.38	-1.61823	7.22132e-52	5.69724e-53	Hypothetical protein PAS_chr3_0497
PAS_chr1-1_0123	88.5	37.64	-1.61966	3.85474e-78	1.79847e-79	Putative sensor/transporter protein involved in cell wall biogenesis
PAS_chr2-2_0299	93.245	39.645	-1.6197	7.89473e-100	2.6242e-101	Plasma membrane ATP binding cassette (ABC) transporter
PAS_chr3_0167	137.615	58.635	-1.62057	7.37247e-39	7.6323e-40	3,4-dihydroxy-2-butanone-4-phosphate synthase (DHBP synthase), required for riboflavin biosynthesis
PAS_FragB_0076	78.65	33.405	-1.62118	4.20068e-20	8.39462e-21	hypothetical protein PAS_FragB_0076
PAS_chr3_0477	14.205	5.95	-1.62458	7.59681e-18	1.6754e-18	Hypothetical protein PAS_chr3_0477
PAS_chr2-1_0445	103.94	44.01	-1.62597	1.87494e-57	1.31779e-58	Zinc-cluster protein
PAS_chr4_0669	1699.36	725.06	-1.62711	6.02622e-55	4.46476e-56	Protein component of the large (60S) ribosomal subunit, nearly identical to Rpl11Bp
PAS_chr4_0180	1557.24	667.255	-1.63158	1.48121e-71	7.8005e-73	Protein component of the large (60S) ribosomal subunit
PAS_chr2-2_0109	3326.61	1416.47	-1.63189	1.95515e-98	6.5772e-100	Protein component of the large (60S) ribosomal subunit
PAS_chr1-1_0189	3838.47	1633.92	-1.63298	7.0596e-97	2.43142e-98	Protein component of the large (60S) ribosomal subunit, nearly identical to Rpl12Ap
PAS_chr1-4_0589	1394.77	588.995	-1.6374	9.6122e-119	2.59841e-120	Protein component of the small (40S) subunit, essential for control of translational accuracy
PAS_chr4_0516	1257.02	526.74	-1.64282	2.11017e-84	8.78884e-86	Low-affinity zinc transporter of the plasma membrane
PAS_chr1-1_0216	1705.6	717.95	-1.64311	4.52787e-122	1.1696e-123	Ribosomal protein L4 of the large (60S) ribosomal subunit, nearly identical to Rpl8Ap
PAS_chr4_0380	84	35.145	-1.64371	4.53981e-31	6.00883e-32	Hypothetical protein PAS_chr4_0380
PAS_chr2-1_0623	64.475	26.91	-1.64542	1.95892e-43	1.85144e-44	Hypothetical protein PAS_chr2-1_0623
PAS_chr1-1_0074	38.99	15.95	-1.64669	1.2934e-08	4.76801e-09	Essential protein of the inner mitochondrial membrane, peripherally localized
PAS_chr1-4_0440	37.5	15.57	-1.64788	9.01529e-33	1.13007e-33	B-type cyclin involved in cell cycle progression
PAS_chr1-4_0352	2714.7	1141.27	-1.64872	6.96924e-116	1.98164e-117	Protein component of the large (60S) ribosomal subunit
PAS_chr2-1_0808	159.18	66.235	-1.6531	4.35395e-60	2.87706e-61	hypothetical protein PAS_chr2-1_0808
PAS_chr1-3_0291	15.08	6.17	-1.6538	1.29769e-15	3.16237e-16	hypothetical protein PAS_chr1-3_0291
PAS_chr4_0589	36.165	14.425	-1.65482	3.08578e-06	1.39089e-06	Hypothetical protein PAS_chr4_0589
PAS_chr3_0899	480.855	200.135	-1.6554	2.73465e-80	1.2485e-81	Homoserine kinase, conserved protein required for threonine biosynthesis
PAS_chr2-1_0728	1925.05	806.885	-1.65679	2.42515e-81	1.08777e-82	Putative transporter, member of the sugar porter family
PAS_chr2-2_0033	312.18	130.08	-1.65959	3.39795e-47	2.96657e-48	Phosphorelay intermediate protein
PAS_chr3_0022	164.25	67.98	-1.66021	1.53964e-76	7.33749e-78	Allantoin permease
PAS_chr2-2_0490	65.7	27.01	-1.66696	1.67577e-65	1.01338e-66	hypothetical protein PAS_chr2-2_0490
PAS_chr4_0267	244.66	101.31	-1.67113	2.84984e-41	2.80761e-42	Protein component of the large (60S) ribosomal subunit
PAS_chr1-4_0080	96.505	39.52	-1.67414	9.72071e-73	4.96352e-74	Fatty acid transporter and very long-chain fatty acyl-CoA synthetase
PAS_chr3_1112	32.48	13.215	-1.67965	1.12299e-43	1.05463e-44	DNA ligase found in the nucleus and mitochondria
PAS_chr3_0225	1363.28	554.92	-1.68615	2.36245e-134	5.39287e-136	Soluble fumarate reductase
PAS_chr4_0730	65.81	26.665	-1.68744	8.383e-29	1.19517e-29	Inositol monophosphatase, involved in biosynthesis of inositol
PAS_chr1-4_0518	34.095	13.63	-1.69169	8.47722e-24	1.45983e-24	Hypothetical protein PAS_chr1-4_0518
PAS_chr3_0844	58.445	23.53	-1.69423	3.4004e-33	4.22156e-34	Phosphatidylinositol transfer protein (PITP)
PAS_chr4_0524	2547.2	1033.05	-1.69622	4.46264e-121	1.17062e-122	Ribosomal protein 10 (rp10) of the small (40S) subunit
PAS_chr1-1_0411	58.7	21.995	-1.69944	3.28003e-05	1.61374e-05	C-14 sterol reductase, acts in ergosterol biosynthesis
PAS_chr1-3_0049	55.985	22.36	-1.70038	1.73472e-14	4.49833e-15	Hypothetical protein PAS_chr1-3_0049
PAS_chr4_0326	86.215	34.405	-1.707	1.74612e-43	1.64682e-44	Transcriptional activator that enhances pseudohyphal growth
PAS_chr4_0414	3981.16	1605.45	-1.71289	7.4085e-96	2.59609e-97	Protein component of the small (40S) ribosomal subunit
PAS_chr2-1_0650	15.53	5.86	-1.71581	4.99782e-06	2.28675e-06	Hypothetical protein PAS_chr2-1_0650
PAS_chr4_0287	225.01	88.91	-1.72424	1.92285e-53	1.46697e-54	Dicarboxylic amino acid permease
PAS_chr4_0211	1395.98	555.77	-1.72645	6.60609e-104	2.12972e-105	Protein component of the small (40S) ribosomal subunit, nearly identical to Rps7Bp
PAS_chr4_0222	200.74	79.39	-1.72727	6.68347e-47	5.86176e-48	Non-essential small GTPase of the Rho/Rac subfamily of Ras-like proteins
PAS_chr2-2_0060	160.87	63.145	-1.73433	1.21461e-81	5.42368e-83	6-phosphofructo-2-kinase, inhibited by phosphoenolpyruvate and sn-glycerol 3-phosphate, has negligib
PAS_chr1-1_0012	80.195	31.425	-1.73573	9.6996e-19	2.03742e-19	TFIID subunit (19 kDa), involved in RNA polymerase II transcription initiation
PAS_chr3_0806	224.65	88.015	-1.73921	3.28561e-68	1.89478e-69	Hypothetical protein PAS_chr3_0806
PAS_chr1-4_0353	2194.47	867.05	-1.73949	2.01214e-124	4.9961e-126	Protein component of the small (40S) ribosomal subunit
PAS_chr1-3_0305	20.69	7.715	-1.75333	1.86811e-07	7.58616e-08	hypothetical protein PAS_chr1-3_0305
PAS_chr2-1_0684	113.05	43.75	-1.75681	6.07921e-66	3.61539e-67	Histidinol-phosphate aminotransferase, catalyzes the seventh step in histidine biosynthesis
PAS_chr4_0666	61.68	23.675	-1.76036	1.26507e-38	1.31726e-39	Predicted protein kinase, overexpression causes sensitivity to staurosporine
PAS_chr1-4_0577	61.035	23.43	-1.76052	4.63219e-39	4.78616e-40	Mitochondrial inner membrane insertase
PAS_chr1-1_0337	1114.52	439.8	-1.76328	2.20536e-69	1.21882e-70	Protein component of the large (60S) ribosomal subunit, has similarity to Rpl37Bp
PAS_chr3_0257	734.955	283.575	-1.76359	6.99883e-83	3.05516e-84	Adenylate kinase
PAS_chr2-2_0257	2543.22	993.26	-1.76372	6.06468e-88	2.31949e-89	Protein component of the small (40S) ribosomal subunit
PAS_chr3_0435	57.77	22.085	-1.76548	8.20445e-36	9.33145e-37	Hypothetical protein PAS_chr3_0435
PAS_chr3_0303	63.485	24.035	-1.77159	2.39761e-27	3.60074e-28	Aspartic protease, attached to the plasma membrane via a glycosylphosphatidylinositol (GPI) anchor
PAS_chr2-1_0584	3215.39	1239.05	-1.77697	8.33934e-90	3.12266e-91	Protein component of the small (40S) ribosomal subunit
PAS_chr2-1_0444	53.93	20.49	-1.77821	4.39343e-51	3.54536e-52	Hypothetical protein PAS_chr2-1_0444
PAS_chr3_0335	1818.28	700.6	-1.77834	9.78017e-99	3.2705e-100	Protein component of the large (60S) ribosomal subunit, identical to Rpl43Ap
PAS_chr1-3_0172	1803.41	692.965	-1.78051	5.446e-110	1.66848e-111	Subunit beta1 of the nascent polypeptide-associated complex (NAC) involved in protein targeting
PAS_FragD_0013	1644.55	635.08	-1.7821	2.92156e-84	1.22853e-85	Protein component of the small (40S) ribosomal subunit
PAS_chr2-1_0560	17.705	6.585	-1.78596	3.95011e-15	9.8634e-16	Protein with similarity to human cystinosin, which is a H(+)-driven transporter
PAS_chr2-1_0732	47.35	17.885	-1.78722	1.94813e-47	1.69691e-48	Putative protein of unknown function
PAS_chr3_0762	1950.68	743.095	-1.78751	1.57446e-95	5.54876e-97	Protein component of the small (40S) ribosomal subunit
PAS_chr1-3_0285	40.32	15.18	-1.78795	8.51769e-44	7.98213e-45	Hypothetical protein PAS_chr1-3_0285
PAS_chr2-1_0528	31.71	11.79	-1.79055	9.46053e-14	2.57067e-14	Hypothetical protein PAS_chr2-1_0528
PAS_chr2-2_0237	229.93	86.98	-1.79472	3.15918e-68	1.81555e-69	Hypothetical protein PAS_chr2-2_0237
PAS_chr1-3_0241	115.73	43.575	-1.79735	1.92777e-47	1.67531e-48	Hypothetical protein PAS_chr1-3_0241
PAS_chr3_0008	142.235	53.51	-1.79781	1.10266e-78	5.10043e-80	Hypothetical protein PAS_chr3_0008
PAS_chr1-4_0063	1515.86	570.565	-1.80163	7.88466e-141	1.6104e-142	G-protein beta subunit and guanine nucleotide dissociation inhibitor for Gpa2p
PAS_chr1-3_0099	46.18	17.19	-1.80585	6.6909e-52	5.25197e-53	Transcription factor that activates transcription of genes
PAS_chr3_0950	423.945	161.28	-1.80776	3.29813e-150	6.14189e-152	Protein of unknown function
PAS_chr3_0403	438.54	162.27	-1.82221	1.7632e-135	3.81309e-137	Acetyl-coA synthetase isoform
PAS_chr3_0772	55.895	20.605	-1.8228	1.31191e-59	8.80033e-61	Hypothetical protein PAS_chr3_0772
PAS_chr1-1_0162	16.32	5.955	-1.82378	2.30631e-23	4.05474e-24	Hypothetical protein PAS_chr1-1_0162
PAS_chr3_0848	105.815	36.99	-1.82639	4.27088e-08	1.64627e-08	High affinity polyamine permease
PAS_chr1-3_0090	120.355	44.185	-1.83451	1.0266e-45	9.25047e-47	Subunit of the N-terminal acetyltransferase NatA (Nat1p, Ard1p, Nat5p)
PAS_chr1-4_0239	1239.86	456.275	-1.84461	3.0873e-96	1.06949e-97	Protein component of the large (60S) ribosomal subunit, nearly identical to Rpl34Bp
PAS_chr1-4_0412	1991.48	743.27	-1.84891	1.99357e-82	8.78226e-84	Protein component of the large (60S) ribosomal subunit, has similarity to rat L38 ribosomal protein
PAS_chr4_0208	2055.84	751.265	-1.84914	1.44101e-153	2.6258e-155	N-terminally acetylated protein component of the large (60S) ribosomal subunit, binds to 5.8 S rRNA
PAS_chr4_0393	231.68	83.875	-1.85205	1.45364e-148	2.82346e-150	Cytosolic leucyl tRNA synthetase, ligates leucine to the appropriate tRNA
PAS_chr4_0246	2462.3	888.435	-1.86361	3.04187e-138	6.33469e-140	Protein component of the small (40S) ribosomal subunit
PAS_chr1-1_0251	19.725	6.805	-1.8699	9.46026e-10	3.25635e-10	Hypothetical protein PAS_chr1-1_0251
PAS_chr1-4_0680	750.965	269.165	-1.87494	4.08111e-55	2.99913e-56	60S ribosomal protein L21
PAS_chr3_0722	1828.92	658.22	-1.87529	4.51292e-93	1.65371e-94	Fusion protein that is cleaved to yield a ribosomal protein of the small (40S) subunit and ubiquitin
PAS_chr3_0854	94.41	33.51	-1.87571	1.65397e-45	1.49698e-46	Hypothetical protein PAS_chr3_0854
PAS_chr3_0272	12.08	3.185	-1.88887	0.00445667	0.00273165	Hypothetical protein PAS_chr3_0272
PAS_chr3_0597	186.69	65.835	-1.89175	1.20847e-93	4.33153e-95	Long-chain base-1-phosphate phosphatase with specificity for dihydrosphingosine-1-phosphate
PAS_chr3_0321	61.245	21.45	-1.89331	7.24278e-36	8.20867e-37	Hypothetical protein PAS_chr3_0321
PAS_chr1-4_0396	17.85	6.075	-1.89485	3.28822e-12	9.7119e-13	Hypothetical protein PAS_chr1-4_0396
PAS_chr4_0286	14.73	5.07	-1.90259	4.73674e-22	8.7735e-23	Protein involved in the transcription of 35S rRNA genes by RNA polymerase I
PAS_chr1-1_0233	461.825	161.72	-1.90305	1.51708e-137	3.1897e-139	Mitochondrial NADP-specific isocitrate dehydrogenase, catalyzes the oxidation of isocitrate
PAS_chr1-4_0203	22.94	7.925	-1.9044	4.51108e-35	5.2301e-36	Component of the evolutionarily conserved kinetochore-associated Ndc80 complex
PAS_chr2-1_0506	95.69	33.265	-1.90947	2.56346e-76	1.23194e-77	Mitochondrial aldehyde dehydrogenase
PAS_chr4_0572	24.085	8.285	-1.90967	1.85717e-29	2.58084e-30	Hypothetical protein PAS_chr4_0572
PAS_chr2-1_0470	111.48	38.115	-1.9338	6.36927e-82	2.8186e-83	Putative protein of unknown function
PAS_chr3_0915	166.695	56.98	-1.93706	2.55246e-84	1.06821e-85	Quinolinate phosphoribosyl transferase
PAS_chr2-1_0037	96.87	32.575	-1.94297	1.84935e-32	2.34039e-33	Nitrilase, member of the nitrilase branch of the nitrilase superfamily
PAS_chr1-1_0445	248.895	84.8	-1.95228	7.11167e-37	7.88919e-38	Non-essential protein of unknown function, likely exists as tetrame
PAS_chr3_0647	665.68	224.635	-1.95512	9.57833e-160	1.59191e-161	Fumarase, converts fumaric acid to L-malic acid in the TCA cycle
PAS_chr1-4_0389	17.92	5.895	-1.97377	6.57268e-37	7.25179e-38	Protein of unknown function that may interact with ribosomes
PAS_chr2-2_0391	424.675	135.935	-1.98674	1.66236e-15	4.07101e-16	Ammonium permease
PAS_chr4_0397	50.495	16.415	-1.99093	1.84118e-24	3.08215e-25	Protein of unknown function
PAS_chr1-4_0280	52.71	17.25	-1.99127	1.44e-45	1.30044e-46	Putative serine/threonine protein phosphatase, required for glycogen accumulation
PAS_chr2-2_0077	36.575	11.875	-1.99146	5.2936e-28	7.75914e-29	Putative phosphatidylinositol transfer protein (PITP)
PAS_c121_0015	110.935	36.245	-1.99862	5.47106e-129	1.33654e-130	Hypothetical protein PAS_c121_0015
PAS_chr1-4_0299	400.83	130.605	-1.99915	9.60675e-89	3.63571e-90	Mitochondrial external NADH dehydrogenase, a type II NAD(P)H:quinone oxidoreductase
PAS_chr2-1_0783	3853.8	1267.64	-2.00467	1.45371e-108	4.51193e-110	Protein component of the small (40S) ribosomal subunit
PAS_chr4_0577	137.94	44.93	-2.00482	2.09512e-80	9.52327e-82	Hypothetical protein PAS_chr4_0577
PAS_chr1-4_0290	77.715	25.145	-2.01037	5.93782e-61	3.87611e-62	Hypothetical protein PAS_chr1-4_0290
PAS_chr2-1_0502	3758.97	1226.94	-2.01215	6.73046e-107	2.12938e-108	Thiol-specific peroxiredoxin, reduces hydroperoxides to protect against oxidative damage
PAS_chr3_0599	17.03	5.4	-2.0154	1.4424e-23	2.51568e-24	Essential ATP-binding protein required for DNA replication, component of the pre-replicative complex
PAS_chr4_0248	1106.16	356.8	-2.02216	2.68045e-156	4.61592e-158	Mitochondrial branched-chain amino acid aminotransferase, homolog of murine ECA39
PAS_chr4_0166	12.525	3.865	-2.02282	9.80315e-13	2.80118e-13	Putative transcription factor containing a C2H2 zinc finger
PAS_chr1-4_0081	75.115	24.095	-2.02344	2.75196e-85	1.12415e-86	Protein phosphatase required for mitotic exit
PAS_chr1-4_0504	1163.41	388.57	-2.02561	1.06385e-46	9.37315e-48	40S ribosomal protein subunit
PAS_chr1-3_0068	2197.91	703.53	-2.03443	1.28514e-148	2.47044e-150	Conserved ribosomal protein P0 similar to rat P0, human P0, and E. coli L10e
PAS_chr3_0188	27557.2	8763.95	-2.04135	5.03693e-215	5.44642e-217	Major of three pyruvate decarboxylase isozymes
PAS_chr3_0036	12.455	3.745	-2.05942	4.52062e-12	1.34695e-12	S-adenosylmethionine transporter of the mitochondrial inner membrane, member of the mitochondrial ca
PAS_chr4_0378	126.5	39.375	-2.06461	5.25626e-51	4.25216e-52	Putative protein of unknown function
PAS_chr3_1200	1462.6	461.38	-2.0662	2.28025e-124	5.70748e-126	hypothetical protein PAS_chr3_1200
PAS_chr4_0331	89.81	27.715	-2.0758	1.69319e-49	1.4206e-50	Hypothetical protein PAS_chr4_0331
PAS_chr3_0692	235.735	73.175	-2.07656	1.05686e-112	3.13208e-114	Hypothetical protein PAS_chr3_0692
PAS_chr2-2_0223	167.275	51.755	-2.07845	4.55525e-120	1.20403e-121	Hypothetical protein PAS_chr2-2_0223
PAS_chr1-1_0360	212.73	65.805	-2.08013	2.13914e-98	7.23898e-100	2-methylbutyraldehyde reductase, may be involved in isoleucine catabolism
PAS_chr3_0780	97.46	29.92	-2.08198	3.12977e-18	6.74963e-19	Hypothetical protein PAS_chr3_0780
PAS_chr3_0805	25.33	7.74	-2.08858	5.69362e-63	3.60269e-64	Hypothetical protein PAS_chr3_0805
PAS_chr2-1_0073	13.36	4.02	-2.08896	1.49103e-22	2.69902e-23	Component of the RIM101 pathway, has a role in cell wall construction and alkaline pH response
PAS_chr3_0181	540.115	165.31	-2.09264	1.28463e-133	2.98391e-135	Mitochondrial malic enzyme
PAS_chr2-1_0482	1137.62	351.665	-2.09791	3.64512e-130	8.75881e-132	Protein component of the small (40S) ribosomal subunit
PAS_chr1-1_0030	266.285	80.085	-2.11809	1.67154e-83	7.19625e-85	General amino acid permease
PAS_chr3_0194	2393.11	732.29	-2.11902	8.12363e-108	2.53762e-109	Protein component of the large (60S) ribosomal subunit, identical to Rpl42Ap and has similarity to r
PAS_chr1-4_0301	24.29	7.03	-2.12077	3.80872e-14	1.01281e-14	Hypothetical protein PAS_chr1-4_0301
PAS_FragB_0043	13.15	3.845	-2.12522	1.48327e-23	2.58994e-24	Hypothetical protein PAS_FragB_0043
PAS_chr1-4_0150	1059.48	317.525	-2.12555	8.73201e-181	1.29389e-182	Transketolase, similar to Tkl2p
PAS_chr2-2_0337	2771.72	829.73	-2.13138	6.69611e-221	6.70415e-223	Transaldolase, enzyme in the non-oxidative pentose phosphate pathway
PAS_chr2-1_0114	92.4	26.055	-2.145	1.97196e-12	5.7532e-13	Sterol regulatory element binding protein, induces transcription of sterol transport and biosyntheti
PAS_chr2-1_0109	56.75	16.63	-2.14926	1.42382e-68	8.09704e-70	Putative protein of unknown function
PAS_chr1-4_0314	518.715	152.67	-2.1494	2.51812e-67	1.4673e-68	Farnesyl pyrophosphate synthetase
PAS_chr3_0853	210.1	61.51	-2.16007	8.70072e-85	3.57158e-86	Ubiquitin C-terminal hydrolase
PAS_chr4_0801	302.535	88.54	-2.16092	1.75349e-92	6.46061e-94	Putative protein of unknown function
PAS_chr4_0173	110.105	32.11	-2.16182	7.53514e-185	1.07127e-186	Urea amidolyase, contains both urea carboxylase and allophanate hydrolase activities
PAS_chr4_0529	14.8	4.115	-2.16567	7.13695e-13	2.02504e-13	Hypothetical protein PAS_chr4_0529
PAS_chr2-1_0611	429.18	123.705	-2.17882	1.57982e-134	3.54304e-136	DNA Polymerase phi
PAS_chr1-4_0559	14.41	4.065	-2.1806	1.70724e-26	2.64256e-27	NADPH reductase
PAS_chr4_0376	156.36	44.685	-2.19348	2.09035e-63	1.31013e-64	Subunit of both the NuA4 histone H4 acetyltransferase complex and the SWR1 complex
PAS_chr3_1019	25.485	7.08	-2.20154	1.00755e-21	1.88033e-22	Hypothetical protein PAS_chr3_1019
PAS_chr2-1_0539	2375.88	674.73	-2.20881	5.29823e-132	1.24127e-133	Hypothetical protein PAS_chr2-1_0539
PAS_chr1-4_0459	13.1	3.59	-2.20986	1.55729e-20	3.06843e-21	Malate synthase
PAS_chr3_0763	942.75	267.03	-2.21132	9.88935e-201	1.22775e-202	Spore-specific water channel that mediates the transport of water across cell membranes
PAS_chr3_0781	518.68	146.3	-2.21222	1.29438e-215	1.34777e-217	Glycogen synthase, similar to Gsy1p
PAS_chr3_1221	88.105	24.44	-2.23305	1.61128e-114	4.64607e-116	hypothetical protein PAS_chr3_1221
PAS_chr3_0953	126.265	35.01	-2.23444	1.97976e-113	5.82747e-115	Putative metalloprotease
PAS_chr3_0471	799.495	221.44	-2.24102	2.33545e-199	2.94621e-201	Aspartic beta semi-aldehyde dehydrogenase
PAS_chr4_0708	33.225	9.07	-2.24525	1.86415e-51	1.48565e-52	Hypothetical protein PAS_chr4_0708
PAS_chr2-2_0280	31.245	8.275	-2.27659	1.29649e-32	1.63294e-33	Mitochondrial glycosylase/lyase
PAS_chr1-1_0323	506.515	136.635	-2.27835	7.62952e-150	1.45135e-151	Diadenosine 5\',5\'\'-P1,P4-tetraphosphate phosphorylase II (AP4A phosphorylase)
PAS_chr1-3_0095	21.015	5.45	-2.27862	1.23091e-17	2.73343e-18	Hypothetical protein PAS_chr1-3_0095
PAS_chr2-2_0288	2064.19	548.165	-2.298	3.76553e-118	1.05562e-119	Arginase, responsible for arginine degradation
PAS_chr1-4_0304	541.6	135.615	-2.34208	2.04002e-22	3.7173e-23	Acetyl-CoA C-acetyltransferase (acetoacetyl-CoA thiolase), cytosolic enzyme
PAS_chr1-1_0141	250.645	63.505	-2.35673	1.07695e-68	6.10284e-70	Non-essential protein of unknown function
PAS_chr3_0224	118.695	30.215	-2.35715	5.70254e-158	9.59177e-160	DNA-dependent ATPase
PAS_chr4_0624	6683.07	1698.63	-2.36397	3.42834e-271	1.92217e-273	Non-essential protein of unknown function required for transcriptional induction
PAS_chr2-2_0021	1387.87	351.39	-2.3705	1.27148e-256	9.92944e-259	Hypothetical protein PAS_chr2-2_0021
PAS_chr1-4_0047	1063.43	219.55	-2.37275	2.92819e-270	1.75902e-272	Beta subunit of heterooctameric phosphofructokinase involved in glycolysis
PAS_chr1-4_0464	100.005	25.155	-2.37362	1.56443e-78	7.26769e-80	Hypothetical protein PAS_chr1-4_0464
PAS_chr1-1_0219	1600.44	404.165	-2.37608	1.26077e-135	2.7013e-137	Protein component of the large (60S) ribosomal subunit, identical to Rpl2Bp
PAS_chr2-2_0236	6507.66	1649.29	-2.37625	3.27595e-135	7.15015e-137	Hypothetical protein PAS_chr2-2_0236
PAS_chr2-1_0471	41.75	10.405	-2.38206	3.25136e-83	1.41278e-84	Chloride channel localized to late-or post-Golgi vesicles, involved in iron metabolism
PAS_chr3_0966	180.905	45.225	-2.38565	1.59383e-129	3.86169e-131	Vacuolar membrane zinc transporter
PAS_chr4_0272	119.52	29.61	-2.38831	6.85868e-88	2.6369e-89	Cytochrome b2 (L-lactate cytochrome-c oxidoreductase)
PAS_chr2-2_0230	163.675	40.745	-2.38849	1.46388e-113	4.25036e-115	One of two isozymes of HMG-CoA reductase that catalyzes the conversion of HMG-CoA to mevalonate
PAS_chr2-2_0065	1830.65	457.13	-2.38904	7.95052e-222	7.80087e-224	Plasma membrane multidrug transporter of the major facilitator superfamily
PAS_chr2-1_0379	213.53	52.86	-2.39898	2.67826e-155	4.71939e-157	Signal recognition particle (SRP) receptor-alpha subunit
PAS_chr4_0197	1109.42	272.015	-2.41661	3.98735e-211	4.4712e-213	Small subunit of the ribonucleotide-diphosphate reductase (RNR) complex
PAS_chr2-1_0737	278.775	67.705	-2.42785	2.26679e-198	2.90497e-200	Hypothetical protein PAS_chr2-1_0737
PAS_chr1-1_0157	73.235	16.715	-2.50081	5.73301e-52	4.47712e-53	Protein of unknown function, expression is sensitive to nitrogen catabolite repression
PAS_chr4_0153	462.175	106.315	-2.5041	1.52975e-179	2.29738e-181	Phospholipase B (lysophospholipase) involved in phospholipid metabolism
PAS_chr2-1_0634	1378.6	323.26	-2.51302	1.66811e-136	3.54064e-138	Protein component of the small (40S) ribosomal subunit
PAS_chr1-4_0701	10.56	2.26	-2.52065	1.01374e-16	2.35065e-17	hypothetical protein PAS_chr1-4_0701
PAS_chr1-1_0167	14.945	3.3	-2.53255	6.63299e-37	7.33162e-38	Peripheral mitochondrial inner membrane protein, located on the matrix face of the membrane
PAS_chr2-1_0415	671.405	146.57	-2.58084	4.57259e-211	5.21901e-213	Alpha-isopropylmalate synthase (2-isopropylmalate synthase)
PAS_chr3_0329	110.295	23.63	-2.60538	5.97587e-158	1.01712e-159	Subunit of the telomeric Ku complex (Yku70p-Yku80p)
PAS_chr1-1_0050	1314.22	282.155	-2.60696	2.95463e-299	1.47909e-301	Dihydrolipoamide acetyltransferase component (E2) of pyruvate dehydrogenase complex
PAS_chr2-1_0103	1030.84	216.33	-2.63569	9.39451e-206	1.09107e-207	One of three repressible acid phosphatases, a glycoprotein that is transported to the cell surface
PAS_chr1-4_0234	219.475	45.445	-2.65786	1.11373e-160	1.8064e-162	ATP phosphoribosyltransferase (hexameric enzyme) catalyzes the first step in histidine biosynthesis
PAS_chr2-2_0177	1137.77	235.46	-2.66424	3.90412e-250	3.12705e-252	Putative protein of unknown function
PAS_chr3_0434	179.96	36.93	-2.66769	1.44331e-201	1.73406e-203	Mitochondrial amino acid transporter
PAS_chr1-4_0370	68.15	13.655	-2.67022	1.11531e-33	1.35784e-34	hypothetical protein PAS_chr1-4_0370
PAS_chr1-4_0218	567.34	116.425	-2.67293	2.212e-264	1.55026e-266	3-deoxy-D-arabino-heptulosonate-7-phosphate (DAHP) synthase
PAS_chr3_0914	16.59	3.17	-2.68359	9.69531e-20	1.9608e-20	Acetyltransferase required for the establishment of sister chromatid cohesion
PAS_chr1-4_0568	39.75	7.68	-2.7188	2.33653e-36	2.62941e-37	Hypothetical protein PAS_chr1-4_0568
PAS_chr2-1_0055	103.16	20.225	-2.73282	8.58493e-183	1.23772e-184	Plasma membrane transporter for both urea and polyamines, expression is highly sensitive to nitrogen
PAS_chr1-1_0197	253.285	48.945	-2.75612	2.62128e-197	3.41175e-199	Conserved protein that may act as a chaperone in the degradation of cytochrome c oxidase subunits
PAS_chr1-4_0689	77.875	14.945	-2.75893	9.1584e-116	2.62245e-117	hypothetical protein PAS_chr1-4_0689
PAS_chr2-2_0163	324.565	61.605	-2.78344	2.8016e-192	3.87085e-194	Putative protein of unknown function
PAS_chr3_0236	254.7	48.23	-2.7863	3.81334e-177	5.80324e-179	Elongase
PAS_chr3_0231	125.725	22.975	-2.82044	1.71978e-84	7.09402e-86	Hypothetical protein PAS_chr3_0231
PAS_chr2-2_0034	526.925	96.02	-2.84464	5.78078e-266	3.93565e-268	Alkaline phosphatase specific for p-nitrophenyl phosphate
PAS_chr4_0008	1198.22	205.25	-2.92626	4.87791e-155	8.69311e-157	Low-affinity Fe(II) transporter of the plasma membrane
PAS_chr4_0851	618.775	104.305	-2.95345	2.85111e-268	1.76981e-270	Hypothetical protein PAS_chr4_0851
PAS_chr4_0307	16.585	2.63	-2.95635	2.01411e-27	3.00866e-28	Putative protein of unknown function
PAS_chr3_0412	166.265	27.905	-2.9576	3.85511e-259	2.85621e-261	Hypothetical protein PAS_chr3_0412
PAS_chr4_0626	166.87	27.645	-2.974	1.40246e-215	1.4884e-217	Transcriptional activator of genes involved in nitrogen catabolite repression
PAS_chr2-1_0810	362.605	60.335	-2.97406	2.27268e-224	2.1844e-226	hypothetical protein PAS_chr2-1_0810
PAS_chr3_0868	406.035	65.925	-2.99349	2.47772e-119	6.59866e-121	Fructose-1,6-bisphosphatase, key regulatory enzyme in the gluconeogenesis pathway
PAS_chr2-2_0294	961.605	152.83	-3.04099	0	0	E1 alpha subunit of the pyruvate dehydrogenase (PDH) complex
PAS_chr2-1_0307	77.56	11.425	-3.05865	1.13209e-29	1.55283e-30	Hypothetical protein PAS_chr2-1_0307
PAS_chr2-1_0437	67029.4	10089.6	-3.117	5.30967e-228	4.89076e-230	Glyceraldehyde-3-phosphate dehydrogenase, isozyme 3, involved in glycolysis and gluconeogenesis
PAS_chr3_0456	4331.35	622.23	-3.18498	0	0	Glycolytic enzyme phosphoglucose isomerase
PAS_chr4_0198	246.055	28.715	-3.19449	7.55202e-12	2.29101e-12	C-8 sterol isomerase
PAS_chr1-1_0408	225.115	31.835	-3.20105	5.2172e-201	6.37263e-203	Flavin-containing monooxygenase, localized to the cytoplasmic face of the ER membrane
PAS_chr2-1_0693	83.09	11.34	-3.22547	4.97858e-72	2.56206e-73	Hypothetical protein PAS_chr2-1_0693
PAS_chr3_1174	172.7	22.845	-3.24889	1.5346e-29	2.12643e-30	hypothetical protein PAS_chr3_1174
PAS_chr3_0648	487.82	65.515	-3.28038	7.50893e-276	4.05969e-278	Thiazole synthase, catalyzes formation of the thiazole moiety of thiamin pyrophosphate
PAS_chr1-4_0593	1691.94	225.71	-3.29383	0	0	E1 beta subunit of the pyruvate dehydrogenase (PDH) complex
PAS_chr4_0216	65.84	8.42	-3.33661	2.25363e-134	5.09933e-136	Non-essential protein of unknown function
PAS_chr1-1_0287	324.09	41.675	-3.3378	6.78777e-195	9.10653e-197	Allantoin permease
PAS_chr4_0406	53.385	6.07	-3.34973	8.41303e-19	1.76212e-19	Hypothetical protein PAS_chr4_0406
PAS_chr1-4_0141	134.22	16.57	-3.39494	2.91808e-226	2.74629e-228	Protein with similarity to hydroxymethylpyrimidine phosphate kinases
PAS_chr3_1012	172.255	21.15	-3.39572	2.27455e-118	6.28531e-120	Ketopantoate hydroxymethyltransferase, required for pantothenic acid biosynthesis
PAS_chr3_0811	64.78	7.84	-3.40855	4.41886e-116	1.24761e-117	Hypothetical protein PAS_chr3_0811
PAS_chr1-4_0079	128.51	15.31	-3.44453	2.31966e-185	3.25142e-187	Protein of unknown function, affects chromosome stability when overexpressed
PAS_chr1-3_0264	728.71	22.975	-3.45099	9.56403e-06	4.46411e-06	Cytoplasmic peptidyl-prolyl cis-trans isomerase (cyclophilin)
PAS_chr4_0247	118.89	13.915	-3.45457	2.67923e-87	1.04615e-88	5,10-methenyltetrahydrofolate synthetase, involved in folic acid biosynthesis
PAS_chr3_0028	216.55	23.975	-3.55162	4.178e-239	3.59739e-241	Putative protein with similarity to the allantoate permease (Dal5p) subfamily of the major facilitat
PAS_chr1-4_0394	658.94	71.55	-3.58499	0	0	Ammonium permease involved in regulation of pseudohyphal growth
PAS_chr4_0151	3729.8	357.23	-3.65021	2.00892e-34	2.38142e-35	Hypothetical protein PAS_chr4_0151
PAS_chr2-2_0111	767.22	75.88	-3.71586	7.24947e-258	5.51622e-260	NAD-dependent glycerol-3-phosphate dehydrogenase, key enzyme of glycerol synthesis
PAS_chr3_1183	146.99	14.13	-3.72844	4.0091e-69	2.23174e-70	hypothetical protein PAS_chr3_1183
PAS_chr3_0039	780.3	74.565	-3.77262	0	0	Beta-isopropylmalate dehydrogenase (IMDH), catalyzes the third step in the leucine biosynthesis path
PAS_chr3_1145	501.345	44.915	-3.78374	3.62317e-58	2.51025e-59	hypothetical protein PAS_chr3_1145
PAS_chr3_0714	186.895	17.085	-3.82532	3.97642e-230	3.58308e-232	Putative divalent metal ion transporter involved in iron homeostasis
PAS_chr3_0951	10037.1	833.815	-3.98025	0	0	Triose phosphate isomerase, abundant glycolytic enzyme
PAS_chr4_0377	88.215	6.56	-4.1098	1.31307e-195	1.73533e-197	One of six subunits of the RNA polymerase III transcription initiation factor complex (TFIIIC)
PAS_chr3_0693	770.48	57.585	-4.12276	0	0	Tetrameric phosphoglycerate mutase
PAS_chr1-1_0072	25032.2	1862.94	-4.1352	0	0	Fructose 1,6-bisphosphate aldolase, required for glycolysis and gluconeogenesis
PAS_chr1-4_0410	10.215	0.075	-4.14371	1.58348e-07	6.39225e-08	Putative positive regulator of mannosylphosphate transferase (Mnn6p)
PAS_chr3_0082	33752.3	2379.91	-4.20803	0	0	Enolase I, a phosphopyruvate hydratase that catalyzes the conversion of 2-phosphoglycerate to phosph
PAS_chr1-3_0121	472.31	32.325	-4.24643	0	0	Protein of unknown function, localizes to the nucleolus and nucleoplasm
PAS_chr1-1_0333	284.04	16.445	-4.4032	6.21235e-52	4.86389e-53	Hypothetical protein PAS_chr1-1_0333
PAS_chr4_0947	653.46	37.77	-4.4934	0	0	hypothetical protein PAS_chr4_0947
PAS_chr1-4_0292	15105.3	716.43	-4.77676	0	0	3-phosphoglycerate kinase
PAS_chr3_0029	117.715	3.28	-5.501	2.72416e-270	1.58191e-272	Hypothetical protein PAS_chr3_0029
PAS_chr2-2_0333	738.9	13.435	-6.14426	0	0	Putative kinase
PAS_chr2-2_0482	138.625	1.275	-6.21841	1.25005e-28	1.78972e-29	hypothetical protein PAS_chr2-2_0482
PAS_chr2-1_0769	12737.3	218.83	-6.23588	0	0	Pyruvate kinase
PAS_chr2-1_0472	38016.7	642.725	-6.25907	0	0	Mitochondrial alcohol dehydrogenase isozyme III
PAS_chr4_0843	38.015	0	-6.50505	4.59292e-24	7.80815e-25	Putative protein-methionine-R-oxide reductase
PAS_chr3_0826	35244.8	503.915	-6.50596	0	0	Tetrameric phosphoglycerate mutase
PAS_chr3_0517	20.335	0.045	-6.74472	4.95086e-30	6.71152e-31	Putative GPI-anchored protein
PAS_chr3_0378	12.265	0	-6.84506	3.01668e-27	4.54254e-28	Peptidyl-prolyl cis-trans isomerase (cyclophilin)
PAS_chr2-1_0016	5677.81	22.115	-8.36691	0	0	2-deoxyglucose-6-phosphate phosphatase, similar to Dog2p, member of a family of low molecular weight
PAS_chr1-1_0382	767.775	0	-11.0624	2.22973e-101	7.32229e-103	Protein component of the large (60S) ribosomal subunit, nearly identical to Rpl9Ap

## Sheet: The timepoint at stationary pha
Table S1 The differentially expressed genes in Glyco4 compared with the GS115 WT strain at three sampling timepoints.
Gene ID	GS115_3 FPKM	Glyco4_3 FPKM	log2(Glyco4_3/GS115_3)	Qvalue(GS115_3-vs-Glyco4_3)	Pvalue(GS115_3-vs-Glyco4_3)	Function
PAS_chr2-1_0083	15.45	38.08	1.0012	5.69883e-10	1.29099e-10	Hypothetical protein PAS_chr2-1_0083
PAS_chr2-1_0482	231.92	563.485	1.00541	8.57829e-14	1.42142e-14	Protein component of the small (40S) ribosomal subunit
PAS_chr1-1_0327	111.955	274.62	1.00571	8.01504e-26	7.12463e-27	Zinc metalloendopeptidase, found in the cytoplasm and intermembrane space of mitochondria
PAS_chr1-3_0111	18.065	45.1	1.00628	0.000533031	0.000231474	Hypothetical protein PAS_chr1-3_0111
PAS_chr2-1_0493	17.81	44.1	1.00697	1.19257e-05	4.11922e-06	Essential NTPase required for small ribosome subunit synthesis
PAS_chr1-1_0348	95.09	233.56	1.01085	9.41473e-21	1.05508e-21	Protein involved in mating response, invasive/filamentous growth, and osmotolerance
PAS_chr3_0683	14.565	36.135	1.0117	6.89621e-07	2.06597e-07	Essential nucleolar protein that is a component of the SSU (small subunit) processome
PAS_chr4_0996	43.865	108.015	1.01206	2.60122e-09	6.28831e-10	hypothetical protein PAS_chr4_0996
PAS_chr4_0826	45.01	111.035	1.01292	6.99054e-15	1.0674e-15	RNA polymerase subunit, common to RNA polymerase I and III
PAS_chr4_0777	70.365	173.89	1.0134	3.32679e-22	3.50854e-23	Protein O-mannosyltransferase, transfers mannose from dolichyl phosphate-D-mannose
PAS_chr1-4_0540	9.515	23.66	1.0136	3.09523e-10	6.83217e-11	Hypothetical protein PAS_chr1-4_0540
PAS_FragD_0014	324.66	798.86	1.01863	4.38595e-25	4.06382e-26	Protein component of the small (40S) ribosomal subunit
PAS_chr4_0579	94.21	233.7	1.02042	4.65833e-23	4.7357e-24	Intracellular sporulation-specific glucoamylase involved in glycogen degradation
PAS_chr2-1_0048	11.78	29.35	1.02093	6.98955e-12	1.35819e-12	Ferric reductase and cupric reductase, reduces siderophore-bound iron and oxidized copper prior to u
PAS_chr2-1_0267	9.115	22.74	1.02124	1.74038e-11	3.48633e-12	Conserved 90S pre-ribosomal component essential for proper endonucleolytic cleavage of the 35 S rRNA
PAS_chr2-1_0296	37.58	93.135	1.02134	5.26436e-08	1.40959e-08	Putative protein of unknown function
PAS_chr2-1_0667	45.89	114.2	1.02248	2.03507e-19	2.42319e-20	Protein involved in negative regulation of transcription of iron regulon
PAS_chr4_0937	34.995	87.31	1.0236	3.65486e-14	5.88786e-15	hypothetical protein PAS_chr4_0937
PAS_chr1-3_0213	7.26	18.325	1.02418	1.60953e-06	5.04928e-07	Protein kinase
PAS_chr3_1020	5.47	13.965	1.02526	0.00031734	0.000132918	Hypothetical protein PAS_chr3_1020
PAS_chr4_0050	91.535	227.265	1.02529	1.2308e-15	1.8005e-16	Chorismate mutase, catalyzes the conversion of chorismate to prephenate
PAS_chr3_0818	21.32	53.34	1.0273	5.97164e-12	1.14963e-12	ATP-dependent RNA helicase of the DEAD box family
PAS_chr2-2_0257	599.525	1470.05	1.02823	3.03372e-20	3.46658e-21	Protein component of the small (40S) ribosomal subunit
PAS_chr3_0942	20.48	51.77	1.02844	0.000522727	0.000226581	RNA polymerase III subunit C11
PAS_chr1-3_0299	142.02	354.39	1.02996	4.052e-20	4.67071e-21	hypothetical protein PAS_chr1-3_0299
PAS_chr4_0061	22.425	59.04	1.03863	0.0151191	0.00856852	Component of the RNA polymerase II general transcription and DNA repair factor TFIIH
PAS_chr1-1_0306	11.44	29.535	1.03983	0.000216635	8.87004e-05	Hypothetical protein PAS_chr1-1_0306
PAS_chr4_0547	16.72	42.465	1.04016	1.4444e-05	5.03821e-06	Hypothetical protein PAS_chr4_0547
PAS_chr2-1_0742	35.215	88.875	1.04124	1.38132e-13	2.32754e-14	Hypothetical protein PAS_chr2-1_0742
PAS_chr2-2_0481	39.83	100.655	1.04463	9.37538e-15	1.44655e-15	hypothetical protein PAS_chr2-2_0481
PAS_chr1-1_0007	17.255	43.835	1.04502	4.15336e-07	1.21351e-07	SRR1 domain-containing protein
PAS_chr4_0118	16.615	42.08	1.04712	7.90139e-18	1.01673e-18	DNA repair and TFIIH regulator
PAS_chr1-3_0092	38.655	97.795	1.04756	3.99333e-10	8.91047e-11	Putative protein of unknown function
PAS_chr1-4_0638	41.01	103.725	1.04859	2.68719e-20	3.06523e-21	Mitochondrial protein required for the stability of Oli1p mRNA and for the Oli1p ring formation
PAS_FragB_0048	215.86	546.575	1.04873	1.7687e-16	2.4352e-17	Protein ROT1
PAS_chr2-2_0178	53.935	211.67	1.0501	1.20337e-23	1.18964e-24	Hypothetical protein PAS_chr2-2_0178
PAS_chr2-1_0655	11.515	29.4	1.05366	1.76204e-09	4.19971e-10	Nucleolar protein, component of the small subunit (SSU) processome
PAS_chr2-1_0087	496.47	1241.01	1.05465	2.67602e-19	3.2078e-20	Protein component of the large (60S) ribosomal subunit, has similarity to rat L30 ribosomal protein
PAS_chr1-4_0659	314.3	794.91	1.05508	3.24402e-16	4.56382e-17	hypothetical protein PAS_chr1-4_0659
PAS_chr2-1_0240	39.935	101.795	1.05683	5.99594e-20	6.97147e-21	Hypothetical protein PAS_chr2-1_0240
PAS_chr2-1_0250	56.83	144.925	1.05922	1.89084e-19	2.24516e-20	Hypothetical protein PAS_chr2-1_0250
PAS_chr4_0984	10.78	27.885	1.06042	1.79583e-05	6.32872e-06	hypothetical protein PAS_chr4_0984
PAS_c121_0017	11.2	29.61	1.06226	0.00248462	0.00121024	Hypothetical protein PAS_c121_0017
PAS_chr4_0107	520.575	1331.75	1.06302	4.63053e-17	6.19936e-18	Protein component of the large (60S) ribosomal subunit
PAS_chr4_0880	170.24	425.86	1.06405	5.46017e-15	8.23889e-16	Translation initiation factor eIF1
PAS_chr3_0593	11.59	29.835	1.06527	2.30451e-10	5.04069e-11	tRNA methyltransferase
PAS_chr3_0858	6.75	17.405	1.06538	1.46868e-12	2.70693e-13	Plasma membrane ATP-binding cassette (ABC) transporter required for the export of a-factor
PAS_chr4_0072	26.755	68.675	1.06804	2.06754e-13	3.53762e-14	Protein required, along with Dph2p, Kti11p, Jjj3p, and Dph5p, for synthesis of diphthamide
PAS_chr3_0394	83.07	213.87	1.07003	2.27116e-21	2.48159e-22	Putative GPI-anchored aspartic protease
PAS_chr4_0027	19.57	50.435	1.07212	2.46922e-11	5.04024e-12	Hypothetical protein PAS_chr4_0027
PAS_chr4_0351	50.04	128.55	1.07282	2.68017e-12	5.03103e-13	Hypothetical protein PAS_chr4_0351
PAS_chr2-1_0121	23.825	61.44	1.07341	2.01349e-08	5.22211e-09	Phosphoribosyl-glycinamide transformylase, catalyzes a step in the \'de novo\' purine nucleotide biosy
PAS_chr1-1_0020	11.665	30.255	1.0738	3.97955e-09	9.7478e-10	Actin-like protein
PAS_chr4_0716	26.79	69.24	1.07409	7.34236e-13	1.31066e-13	Nucleolar protein involved in rRNA processing and 60S ribosomal subunit biogenesis
PAS_chr2-1_0887	8015.78	23524.9	1.07591	2.2852e-34	1.41767e-35	hypothetical protein PAS_chr2-1_0887
PAS_chr3_1205	21.26	54.92	1.07724	1.93231e-17	2.53285e-18	hypothetical protein PAS_chr3_1205
PAS_chr1-3_0125	48.415	125.04	1.0787	3.25057e-16	4.57955e-17	Member of the protein disulfide isomerase (PDI) family
PAS_chr2-2_0409	64.55	166.76	1.07896	1.78979e-25	1.60819e-26	Mitochondrial elongation factor involved in translational elongation
PAS_chr3_0703	5.38	14.035	1.08019	5.19115e-10	1.17287e-10	DNA polymerase gamma
PAS_chr3_0170	232.645	600.79	1.08126	6.00525e-13	1.06357e-13	Co-chaperone that binds to Hsp82p and activates its ATPase activity
PAS_chr1-4_0064	403.69	1046.78	1.08681	2.48476e-33	1.63595e-34	Putative fatty aldehyde dehydrogenase
PAS_chr3_0511	66.195	172.565	1.08883	6.17703e-20	7.19437e-21	Choline/ethanolamine transporter
PAS_chr4_0042	435.435	1128.54	1.09226	8.62816e-19	1.05672e-19	Hypothetical protein PAS_chr4_0042
PAS_chr1-4_0257	14.4	37.945	1.09459	1.64298e-10	3.52628e-11	Protein with similarity to mammalian monocarboxylate permeases
PAS_chr2-2_0025	24.645	97.335	1.09553	9.86015e-17	1.34376e-17	Hypothetical protein PAS_chr2-2_0025
PAS_chr4_0067	31.725	82.945	1.09591	1.92098e-18	2.39114e-19	Mitochondrial ribosomal protein of the small subunit
PAS_chr2-2_0099	48.62	127.105	1.09687	2.15997e-16	3.00382e-17	Essential protein required for the maturation of 25S rRNA and 60S ribosomal subunit assembly
PAS_chr3_1100	26.37	69.12	1.09691	2.17268e-12	4.04361e-13	Subunit of a tRNA methyltransferase complex composed of Trm8p and Trm82p
PAS_chr1-3_0269	642.84	1675.17	1.09726	1.3713e-22	1.42426e-23	Proline oxidase, nuclear-encoded mitochondrial protein
PAS_chr1-4_0475	15.075	39.67	1.09995	9.61768e-12	1.89005e-12	Dolichyl-phosphoglucose-dependent alpha-1,2 glucosyltransferase of the ER
PAS_chr4_0359	20.18	53.175	1.10068	2.09513e-07	5.9118e-08	Hypothetical protein PAS_chr4_0359
PAS_chr2-1_0115	35.345	93.62	1.10236	5.13685e-14	8.37809e-15	Mitochondrial cytochrome-c peroxidase
PAS_chr2-1_0406	26.68	70.255	1.10301	4.27881e-10	9.56461e-11	tRNA methyltransferase, catalyzes esterification of modified uridine nucleotides in tRNAs
PAS_chr2-1_0748	81.29	214.075	1.10396	5.91952e-15	8.94384e-16	Hypothetical protein PAS_chr2-1_0748
PAS_chr2-1_0143	328.06	858.27	1.10827	3.33935e-24	3.22107e-25	Conserved protein of the mitochondrial matrix, performs a scaffolding function during assembly of ir
PAS_chr3_1045	18.49	48.85	1.1093	1.0793e-19	1.27001e-20	Peroxisome biosynthesis protein PAS1
PAS_chr4_0114	25.145	67.47	1.11017	1.38639e-06	4.3115e-07	Hypothetical protein PAS_chr4_0114
PAS_chr4_0860	376.74	987.23	1.11019	7.00531e-22	7.52822e-23	Hypothetical protein PAS_chr4_0860
PAS_chr1-4_0506	12.715	33.92	1.11133	3.86445e-12	7.34687e-13	Protein required for processing of 20S pre-rRNA in the cytoplasm
PAS_chr3_0931	31.175	82.44	1.11166	1.46286e-19	1.72721e-20	Phosphoinositide binding protein required for vesicle formation in autophagy
PAS_chr2-1_0374	4.575	12.555	1.11366	0.000488935	0.000210564	Subunit of tRNA-specific adenosine-34 deaminase
PAS_chr4_0606	77.6	205.235	1.11415	2.804e-22	2.94597e-23	Guanine nucleotide exchange factor (GEF)
PAS_chr2-2_0005	9.185	24.475	1.11446	5.45753e-11	1.14677e-11	Plasma membrane Mg(2+) transporter, expression and turnover are regulated by Mg(2+) concentration
PAS_chr2-2_0453	25.835	68.725	1.11932	1.59033e-10	3.40854e-11	hypothetical protein PAS_chr2-2_0453
PAS_chr4_0947	149.78	399.18	1.11985	9.12152e-18	1.17738e-18	hypothetical protein PAS_chr4_0947
PAS_chr3_0867	353.165	984.36	1.12327	0.000818115	0.000368209	Non-essential intracellular esterase that can function as an S-formylglutathione hydrolase
PAS_chr2-1_0281	16.225	43.685	1.12549	7.70396e-09	1.93331e-09	Subunit of Elongator complex, which is required for modification of wobble nucleosides in tRNA
PAS_chr3_0472	41.385	110.23	1.12562	6.2223e-14	1.02232e-14	Hypothetical protein PAS_chr3_0472
PAS_chr3_0337	74.215	197.885	1.12694	4.0734e-21	4.47528e-22	Hypothetical protein PAS_chr3_0337
PAS_chr2-1_0203	103.32	275.955	1.12806	2.33928e-31	1.67125e-32	Phosphotyrosine-specific protein phosphatase involved in the inactivation of mitogen-activated prote
PAS_chr3_0417	120.52	323.49	1.12893	6.69895e-22	7.18558e-23	Ornithine decarboxylase
PAS_chr2-1_0199	77.565	207.815	1.12992	3.15374e-19	3.79939e-20	Essential protein required for maturation of Gas1p and Pho8p, proposed to be involved in protein tra
PAS_chr1-4_0433	51.81	138.665	1.13234	9.62751e-21	1.08086e-21	Peroxisomal signal receptor for the N-terminal nonapeptide signal of peroxisomal matrix proteins
PAS_chr2-2_0450	73.21	195.42	1.13746	1.28117e-13	2.15109e-14	hypothetical protein PAS_chr2-2_0450
PAS_chr3_0184	10.68	28.405	1.13982	2.94377e-12	5.56707e-13	1,3-beta-glucanosyltransferase
PAS_chr2-2_0250	15.55	42.26	1.14178	4.08028e-10	9.11266e-11	Subunit of the tRNA splicing endonuclease, which is composed of Sen2p, Sen15p, Sen34p, and Sen54p
PAS_chr4_0786	303.95	816.2	1.15051	9.21593e-27	7.85668e-28	Cytosolic superoxide dismutase
PAS_chr1-4_0098	13.315	36.56	1.15789	1.07577e-12	1.93971e-13	Essential nucleolar protein required for 40S ribosome biogenesis
PAS_chr2-2_0363	20.62	56.535	1.15791	2.17925e-16	3.03534e-17	Protein required for the assembly of box H/ACA snoRNPs and for pre-rRNA processing
PAS_chr3_0899	87.61	240.795	1.15801	5.42262e-16	7.70474e-17	Homoserine kinase, conserved protein required for threonine biosynthesis
PAS_chr4_0681	90.63	247.38	1.15814	2.75981e-29	2.1208e-30	GTPase-activating protein (RhoGAP) for Rho3p and Rho4p
PAS_chr2-1_0223	17.835	50.63	1.15984	0.00498488	0.00256177	RNA polymerase subunit ABC10-beta, common to RNA polymerases I, II, and III
PAS_chr1-3_0033	36.65	100.405	1.16183	3.0422e-18	3.82876e-19	Nuclear SAM-dependent mono-and asymmetric arginine dimethylating methyltransferase
PAS_chr4_0793	12.38	34.285	1.16465	2.28253e-08	5.96099e-09	Hypothetical protein PAS_chr4_0793
PAS_chr2-2_0193	35.01	96.57	1.16613	2.19749e-16	3.06514e-17	Ceramide synthase component
PAS_chr3_1180	51.68	142.105	1.16805	2.99788e-24	2.88569e-25	hypothetical protein PAS_chr3_1180
PAS_chr2-1_0084	13.655	38.18	1.17185	3.59761e-07	1.04249e-07	Protein possibly involved in a post-Golgi secretory pathway
PAS_chr1-3_0249	6.345	17.815	1.17351	2.54873e-07	7.24785e-08	Hypothetical protein PAS_chr1-3_0249
PAS_chr1-4_0395	138.8	383.45	1.176	5.96381e-26	5.26324e-27	Transcriptional activator of genes regulated by nitrogen catabolite repression (NCR)
PAS_chr4_0033	5.19	14.525	1.17618	2.91517e-10	6.42307e-11	Mitochondrial elongation factor involved in translational elongation
PAS_chr2-2_0032	29.755	82.605	1.18208	2.13938e-20	2.41467e-21	Cytoplasmic protein of unknown function
PAS_chr3_0324	23.905	66.63	1.18278	1.84808e-16	2.55187e-17	Component of the commitment complex
PAS_chr4_0447	25.935	72.285	1.1844	4.05519e-08	1.07689e-08	Hypothetical protein PAS_chr4_0447
PAS_chr1-3_0095	7.43	21.295	1.18591	6.96571e-05	2.67783e-05	Hypothetical protein PAS_chr1-3_0095
PAS_chr1-3_0078	5.35	15.24	1.19161	1.2026e-07	3.32357e-08	S-adenosyl-L-methionine uroporphyrinogen III transmethylase
PAS_chr1-1_0158	83.1	231.175	1.19175	6.61948e-24	6.438e-25	Putative transmembrane protein involved in export of ammonia, a starvation signal
PAS_chr3_0069	276.21	773.025	1.1935	1.15178e-28	9.10453e-30	Carnitine acetyl-CoA transferase present in both mitochondria and peroxisomes, transfers activated a
PAS_chr1-3_0080	62.055	173.115	1.19398	3.13639e-17	4.16135e-18	Hydrophilic protein that acts in conjunction with SNARE proteins
PAS_chr3_0756	19.34	54.445	1.19516	3.07572e-12	5.82276e-13	Mitochondrial membrane transporter
PAS_chr3_0929	11.035	31.02	1.19571	8.27917e-23	8.5161e-24	Protein required for beta-1,6 glucan biosynthesis
PAS_chr2-1_0750	20.79	58.54	1.19594	6.38885e-10	1.45498e-10	Putative protein of unknown function
PAS_chr2-2_0322	34.925	98.355	1.20095	1.49886e-13	2.5346e-14	Hypothetical protein PAS_chr2-2_0322
PAS_chr4_0130	50.93	143.38	1.20314	3.62396e-26	3.18375e-27	Putative protein of unknown function
PAS_chr3_0327	3.87	11.305	1.20422	3.652e-05	1.35059e-05	Putative membrane glycoprotein with strong similarity to Vth2p and Pep1p/Vps10p, may be involved in
PAS_chr2-1_0872	16.44	47.335	1.20941	1.43142e-09	3.37445e-10	hypothetical protein PAS_chr2-1_0872
PAS_chr2-1_0811	15.35	43.615	1.21012	1.10507e-24	1.05045e-25	hypothetical protein PAS_chr2-1_0811
PAS_chr2-1_0560	7.025	20.405	1.21118	1.8202e-06	5.73708e-07	Protein with similarity to human cystinosin, which is a H(+)-driven transporter
PAS_chr2-1_0618	128.78	366.03	1.21357	2.40713e-30	1.79198e-31	Hypothetical protein PAS_chr2-1_0618
PAS_chr2-1_0245	74.49	211.19	1.21519	1.99829e-27	1.64758e-28	Essential protein, constituent of 66S pre-ribosomal particles
PAS_chr4_0796	48.535	137.355	1.21556	2.07897e-13	3.56133e-14	Nuclear protein related to mammalian high mobility group (HMG) proteins
PAS_chr4_0115	1502.91	4211.73	1.21671	1.32787e-35	7.89226e-37	Minor isoform of tropomyosin, binds to and stabilizes actin cables and filaments
PAS_chr3_0741	157.36	447.565	1.21813	2.22597e-34	1.37648e-35	Alpha subunit of the oligosaccharyltransferase complex of the ER lumen
PAS_chr1-1_0357	57.935	164.89	1.21828	1.2585e-23	1.24667e-24	NADPH-dependent medium chain alcohol dehydrogenase with broad substrate specificity
PAS_chr1-4_0428	168.7	479.325	1.21884	1.15e-34	7.06523e-36	Component of mRNP complexes associated with polyribosomes
PAS_chr2-2_0055	13.55	39.645	1.2247	8.58309e-06	2.91485e-06	Protein involved in bud-site selection
PAS_chr2-1_0234	48.89	139.645	1.22586	3.38288e-15	5.05028e-16	Constituent of 66S pre-ribosomal particles, involved in 60S ribosomal subunit biogenesis
PAS_chr4_0588	41.315	118.79	1.2283	3.2907e-16	4.64926e-17	Hypothetical protein PAS_chr4_0588
PAS_chr2-2_0090	15.955	46.08	1.22961	9.12039e-11	1.93103e-11	Hypothetical protein PAS_chr2-2_0090
PAS_chr4_0832	446.39	1291.8	1.23522	1.5803e-32	1.06576e-33	Plasma membrane ATP-binding cassette (ABC) transporter
PAS_chr1-1_0332	7.19	21.2	1.24842	3.03174e-11	6.23093e-12	Pheromone-regulated multispanning membrane protein involved in membrane fusion during mating
PAS_chr1-1_0361	5.97	17.585	1.24973	9.29707e-12	1.82518e-12	Putative protein of unknown function
PAS_chr4_0173	19.14	56.035	1.25124	1.97276e-22	2.06475e-23	Urea amidolyase, contains both urea carboxylase and allophanate hydrolase activities
PAS_chr4_0911	25.47	74.61	1.25307	6.74634e-21	7.49294e-22	hypothetical protein PAS_chr4_0911
PAS_chr2-1_0448	123.59	360.37	1.25472	2.38212e-21	2.6076e-22	Non-essential subunit of Sec63 complex (Sec63p, Sec62p, Sec66p and Sec72p)
PAS_chr3_0292	10.95	32.245	1.25582	6.78602e-12	1.31728e-12	Essential protein possibly involved in secretion
PAS_chr1-1_0108	458.83	1316.57	1.25703	1.12119e-26	9.60313e-28	Hypothetical protein PAS_chr1-1_0108
PAS_chr1-4_0658	28.91	84.765	1.25841	9.74023e-20	1.14224e-20	hypothetical protein PAS_chr1-4_0658
PAS_chr3_1075	56.55	165.84	1.25863	1.7307e-26	1.49622e-27	Hypothetical protein PAS_chr3_1075
PAS_chr1-3_0193	8.995	26.865	1.26017	2.28278e-08	5.96619e-09	Protein phosphatase
PAS_chr1-1_0088	54.045	158.515	1.26038	6.49552e-14	1.0698e-14	Essential protein that binds ribosomal protein L11
PAS_chr1-1_0286	52.005	152.835	1.26405	3.54653e-34	2.22856e-35	Protein O-mannosyltransferase, transfers mannose residues from dolichyl phosphate-D-mannose
PAS_chr1-3_0248	199.96	586.485	1.26754	8.48195e-35	5.1771e-36	Hypothetical protein PAS_chr1-3_0248
PAS_chr2-1_0171	168.615	493.17	1.26816	1.79337e-25	1.61501e-26	Putative protein of unknown function
PAS_chr3_0757	15.575	46.255	1.26823	3.84123e-17	5.1119e-18	Nucleolar protein, forms a complex with Nop14p
PAS_chr4_0489	207.515	600.645	1.26983	9.23399e-23	9.5352e-24	Hypothetical protein PAS_chr4_0489
PAS_chr4_0133	13.6	40.675	1.27335	1.29062e-09	3.02961e-10	Hypothetical protein PAS_chr4_0133
PAS_chr2-1_0682	23.36	69.685	1.2804	1.39125e-13	2.34705e-14	Hypothetical protein PAS_chr2-1_0682
PAS_chr1-1_0175	25.34	46.28	1.28554	2.39548e-21	2.62703e-22	Hypothetical protein PAS_chr1-1_0175
PAS_chr1-3_0079	45.18	135.095	1.28726	4.16081e-28	3.38061e-29	Nuclear protein that inhibits replication of Brome mosaic virus in S. cerevisiae
PAS_chr4_0256	15.16	45.705	1.28996	2.82534e-13	4.8512e-14	Essential protein required for the accumulation of box C/D snoRNA
PAS_chr2-1_0874	1906.7	5693.49	1.29239	2.4359e-41	1.17968e-42	hypothetical protein PAS_chr2-1_0874
PAS_chr4_0098	32.025	96.19	1.29256	3.06842e-27	2.54218e-28	Subunit of Elongator complex, which is required for modification of wobble nucleosides in tRNA
PAS_chr2-1_0256	148.135	444.945	1.29393	8.59982e-42	4.06155e-43	Protein O-mannosyltransferase, transfers mannose residues from dolichyl phosphate-D-mannose to prote
PAS_chr4_0113	34.63	104.385	1.29831	4.63879e-27	3.88035e-28	Protein that associates with ribosomes
PAS_chr1-4_0479	75.76	229	1.30143	1.28383e-33	8.32421e-35	General amino acid permease
PAS_chr2-1_0517	8.22	25.095	1.30224	1.43457e-11	2.8479e-12	Nuclear protein that contains a SET-domain
PAS_chr3_0493	6.82	20.935	1.30586	5.58949e-13	9.79867e-14	Hypothetical protein PAS_chr3_0493
PAS_chr1-1_0393	42.665	129.305	1.30694	3.91491e-36	2.29552e-37	Chitin synthase I
PAS_chr2-1_0294	6.1	18.835	1.3105	5.69883e-10	1.28987e-10	Hypothetical protein PAS_chr2-1_0294
PAS_chr2-1_0426	299.4	908.5	1.3119	8.51361e-29	6.69571e-30	Putative protein of unknown function
PAS_chr3_0315	3.615	11.31	1.31191	1.10254e-07	3.0338e-08	Transporter, member of the ARN family of transporters that specifically recognize siderophore-iron c
PAS_chr4_0552	213.48	651.58	1.31253	5.28244e-32	3.7105e-33	ATPase involved in protein folding and nuclear localization signal (NLS)-directed nuclear transport
PAS_chr2-1_0823	10.65	33.435	1.3137	1.87128e-05	6.61334e-06	hypothetical protein PAS_chr2-1_0823
PAS_chr2-1_0117	123.165	377.685	1.32082	1.4398e-32	9.68124e-34	GTPase activating protein (GAP) for Rho1p, involved in signaling to the actin cytoskeleton, null mut
PAS_chr4_0060	115.65	351.035	1.32172	4.19676e-23	4.25807e-24	Evolutionarily conserved glucosamine-6-phosphate acetyltransferase
PAS_chr2-1_0820	7.8	24.085	1.3232	2.77009e-16	3.886e-17	hypothetical protein PAS_chr2-1_0820
PAS_chr4_0059	12.9	39.865	1.32334	6.12719e-12	1.18326e-12	Hypothetical protein PAS_chr4_0059
PAS_chr1-1_0496	24.995	77.015	1.32433	2.39968e-16	3.35196e-17	hypothetical protein PAS_chr1-1_0496
PAS_chr4_0073	24.04	73.92	1.32485	2.00315e-30	1.48322e-31	Component of the conserved oligomeric Golgi complex (Cog1p through Cog8p)
PAS_chr4_0068	30.2	92.9	1.32541	2.29519e-17	3.02688e-18	Hypothetical protein PAS_chr4_0068
PAS_chr3_0670	15.39	49.19	1.32562	4.28643e-05	1.60409e-05	Cytoplasmic thioredoxin isoenzyme of the thioredoxin system
PAS_chr2-2_0400	36.07	110.96	1.33016	8.0939e-26	7.22409e-27	WD repeat-containing protein
PAS_chr2-1_0716	80.925	250.245	1.33183	8.25598e-32	5.84874e-33	5-aminolevulinate synthase, catalyzes the first step in the heme biosynthetic pathway
PAS_chr2-1_0566	101.135	312.015	1.33276	4.54191e-34	2.8813e-35	Vacuolar protein of unknown function
PAS_chr3_1225	4.51	14.275	1.33854	1.37797e-08	3.5242e-09	hypothetical protein PAS_chr3_1225
PAS_chr4_0094	246.145	758.1	1.3389	1.01119e-39	5.18042e-41	Protein component of the small (40S) ribosomal subunit
PAS_chr3_1174	11.535	39.815	1.33938	0.00838237	0.00450907	hypothetical protein PAS_chr3_1174
PAS_chr3_0090	26.84	84.61	1.34062	4.00367e-07	1.16657e-07	Hypothetical protein PAS_chr3_0090
PAS_chr3_0671	30.935	96.12	1.3408	8.95648e-24	8.80055e-25	Hypothetical protein PAS_chr3_0671
PAS_chr3_0891	5.615	17.65	1.34103	5.98505e-13	1.05879e-13	Alpha mannosidase-like protein of the endoplasmic reticulum required for degradation of glycoprotein
PAS_chr1-3_0228	42.08	130.91	1.3452	7.09365e-22	7.63735e-23	Essential protein involved in rRNA and snoRNA maturation
PAS_chr3_0588	11.445	36.385	1.34611	7.1439e-07	2.14589e-07	Peroxisome assembly protein 22
PAS_chr1-1_0167	4.58	14.59	1.34715	1.23404e-09	2.8894e-10	Peripheral mitochondrial inner membrane protein, located on the matrix face of the membrane
PAS_chr1-3_0293	16.805	52.52	1.34762	1.27121e-21	1.37627e-22	hypothetical protein PAS_chr1-3_0293
PAS_chr1-1_0022	14.075	44.28	1.34842	2.41022e-14	3.85384e-15	Essential conserved nucleolar protein necessary for biogenesis of 60S ribosomal subunits
PAS_chr1-4_0472	16.685	52.31	1.3531	2.7726e-26	2.41361e-27	Protein with sequence similarity to iron/copper reductases, involved in iron homeostasis
PAS_chr3_0639	38.755	120.905	1.35421	4.02818e-13	6.98905e-14	Sorting nexin
PAS_chr2-1_0301	17.95	56.405	1.35569	4.22255e-39	2.2224e-40	Voltage-gated high-affinity calcium channel
PAS_chr2-2_0403	664.31	2062.16	1.35693	3.20936e-26	2.80024e-27	Hypothetical protein PAS_chr2-2_0403
PAS_chr3_0229	13.22	42.035	1.35792	3.75611e-09	9.17041e-10	Protein of unknown function
PAS_chr1-3_0243	3.685	12.35	1.36321	0.000130884	5.21493e-05	Subunit of a complex, with Slx4p, that hydrolyzes 5\' branches from duplex DNA
PAS_chr3_1082	3.745	12.105	1.36338	9.78644e-09	2.47746e-09	U2-snRNP associated splicing factor with similarity to the mammalian splicing factor SAP49
PAS_chr2-1_0569	20.465	66.285	1.36375	4.53239e-07	1.33332e-07	Hypothetical protein PAS_chr2-1_0569
PAS_chr2-1_0098	3.43	12.975	1.3658	0.0106873	0.00586446	Hypothetical protein PAS_chr2-1_0098
PAS_chr4_0815	769.085	2437.2	1.37225	3.29728e-40	1.65623e-41	Mitochondrial malate dehydrogenase, catalyzes interconversion of malate and oxaloacetate
PAS_chr4_0116	32.75	104.15	1.37284	6.45672e-21	7.15834e-22	Protein involved in N-glycosylation
PAS_chr2-2_0053	303.84	968.645	1.38388	1.02564e-37	5.68547e-39	Phosphomannomutase, involved in synthesis of GDP-mannose and dolichol-phosphate-mannose
PAS_chr2-1_0692	11.96	38.845	1.38549	3.41154e-12	6.47899e-13	Protein with a role in UDP-galactose transport to the Golgi lumen
PAS_chr1-1_0459	186.47	596.245	1.38958	1.1049e-39	5.68262e-41	Dolichol-phosphate mannosyltransferase
PAS_chr4_0584	202.715	652.905	1.39288	2.24554e-43	1.01559e-44	Aspartic protease, attached to the plasma membrane via a glycosylphosphatidylinositol (GPI) anchor
PAS_chr1-4_0140	22.655	74.225	1.40816	1.1322e-12	2.05277e-13	Protein of unknown function, localized in the nucleoplasm and the nucleolus
PAS_chr2-2_0210	79.045	254.19	1.41033	8.38246e-21	9.34367e-22	Beta subunit of the Sec61p ER translocation complex (Sec61p-Sss1p-Sbh1p)
PAS_chr1-3_0051	139.43	453.305	1.41241	2.33067e-26	2.02424e-27	Hypothetical protein PAS_chr1-3_0051
PAS_chr4_0468	13.945	88.64	1.4127	9.88328e-36	5.83464e-37	Transcription factor required for gene regulation in repsonse to pheromones
PAS_chr1-4_0547	14.785	76.635	1.41391	0.0312349	0.018996	peroxiredoxin
PAS_chr2-2_0388	13.33	43.945	1.41491	7.27531e-17	9.87125e-18	Hypothetical protein PAS_chr2-2_0388
PAS_chr2-2_0272	61.045	200.07	1.42168	4.8085e-37	2.7906e-38	Subunit of a heterodimeric peroxisomal ATP-binding cassette transporter complex (Pxa1p-Pxa2p)
PAS_chr4_0329	20.035	66.14	1.42181	3.36846e-14	5.413e-15	Member of the CCCH zinc finger family
PAS_chr4_0582	6.965	23.53	1.42536	1.93503e-09	4.62363e-10	Putative protein of unknown function
PAS_chr1-4_0685	89.045	294.185	1.42724	1.1443e-39	5.93101e-41	Dolichyl-diphosphooligosaccharide--protein glycosyltransferase subunit STT3
PAS_chr4_0099	103.235	339.29	1.42816	4.1207e-41	2.00386e-42	Hypothetical protein PAS_chr4_0099
PAS_chr4_0863	11.255	37.505	1.43505	4.26385e-21	4.69306e-22	Hypothetical protein PAS_chr4_0863
PAS_chr2-1_0290	27.69	92.365	1.44243	3.14649e-11	6.49195e-12	Late endosomal protein involved in late endosome to vacuole trafficking
PAS_chr2-1_0577	19.745	66.45	1.44435	4.02846e-17	5.36913e-18	Methyltransferase required for synthesis of diphthamide
PAS_chr1-1_0424	8.115	27.78	1.44489	2.05001e-09	4.91068e-10	Cis-prenyltransferase involved in synthesis of long-chain dolichols
PAS_chr3_0213	15.245	51.105	1.44675	8.51856e-23	8.77939e-24	tRNA(Ser) Um(44) 2\'-O-methyltransferase
PAS_chr3_0149	17.4	59.325	1.45574	3.53647e-17	4.69926e-18	Hypothetical protein PAS_chr3_0149
PAS_chr4_0075	13.81	47.1	1.45777	3.59195e-13	6.21061e-14	Hypothetical protein PAS_chr4_0075
PAS_chr3_0516	6.59	22.54	1.45906	1.27879e-13	2.14454e-14	High-affinity zinc transporter of the plasma membrane
PAS_chr4_0020	16.09	54.725	1.46049	3.31408e-14	5.31897e-15	Component of the spliceosome complex involved in pre-mRNA splicing
PAS_chr4_0805	6.115	21.045	1.46054	4.66399e-12	8.9229e-13	U1 snRNP protein involved in splicing, required for U1 snRNP biogenesis
PAS_chr3_0064	6.775	23.33	1.46164	5.7427e-13	1.01132e-13	Hypothetical protein PAS_chr3_0064
PAS_chr1-3_0202	224.665	759.805	1.46372	8.16881e-46	3.35122e-47	Essential subunit of Sec61 complex (Sec61p, Sbh1p, and Sss1p)
PAS_chr2-1_0579	0.22	1.165	1.46455	0.02335	0.0137696	Regulatory subunit of acetolactate synthase
PAS_chr2-2_0407	177.565	602.85	1.47113	1.97765e-47	7.59873e-49	Beta subunit of succinyl-CoA ligase, which is a mitochondrial enzyme of the TCA cycle
PAS_chr4_0739	44.185	149.945	1.47346	5.5455e-22	5.91505e-23	Putative mitochondrial ribosomal protein, has similarity to E. coli ribosomal protein S2
PAS_chr1-4_0285	6.35	21.76	1.47447	3.68007e-29	2.85009e-30	Nucleolar protein required for the normal accumulation of 25S and 5.8S rRNA
PAS_chr1-1_0259	11.755	41.145	1.48088	1.13625e-09	2.6445e-10	Hypothetical protein PAS_chr1-1_0259
PAS_chr3_0598	49.66	169.99	1.48266	2.42924e-28	1.95428e-29	Non-essential small GTPase of the Rho/Rac subfamily of Ras-like proteins
PAS_chr1-1_0418	5.05	18.14	1.48536	6.24789e-07	1.85549e-07	Acetate transporter required for normal sporulation
PAS_chr4_0105	41.055	141	1.48564	1.78398e-40	8.85384e-42	Putative GTPase that associates with free 60S ribosomal subunits in the nucleolus
PAS_chr1-4_0476	31.705	110.395	1.50565	1.33756e-23	1.32766e-24	Cell wall assembly regulator SMI1
PAS_chr1-3_0045	62.4	218.42	1.51544	1.5321e-41	7.32784e-43	Essential RNA-binding G protein effector of mating response pathway
PAS_chr4_0003	14.81	52.595	1.52714	1.7935e-25	1.61889e-26	Hypothetical protein PAS_chr4_0003
PAS_chr2-1_0057	33.115	117.02	1.52737	2.15834e-49	8.03383e-51	Aminophospholipid translocase (flippase) that localizes primarily to the plasma membrane
PAS_chr3_0975	289.03	1019.25	1.53024	2.97997e-47	1.15692e-48	Peroxisomal 2,4-dienoyl-CoA reductase, auxiliary enzyme of fatty acid beta-oxidation
PAS_chr3_1149	3.805	13.855	1.53218	2.12723e-11	4.29959e-12	hypothetical protein PAS_chr3_1149
PAS_chr1-1_0253	16.8	59.895	1.53355	6.32271e-22	6.76936e-23	Member of the DRG family of GTP-binding proteins
PAS_chr2-1_0484	143.125	505.875	1.53402	2.68037e-33	1.7701e-34	Protein localized to COPII vesicles, proposed to be involved in ER to Golgi transport
PAS_chr1-4_0206	55.33	197.8	1.54448	2.16062e-31	1.53928e-32	Oleic acid-inducible, peroxisomal matrix localized lipase
PAS_chr4_0450	272.285	973.93	1.54742	1.20302e-59	3.37048e-61	Hypothetical protein PAS_chr4_0450
PAS_chr1-1_0352	55.55	199.63	1.55169	2.35061e-29	1.80165e-30	Hypothetical protein PAS_chr1-1_0352
PAS_chr2-1_0479	82.22	296.375	1.55299	2.42321e-51	8.43782e-53	Pleckstrin homology domain containing protein proposed to function as a glycerol channel activator
PAS_chr2-2_0258	14.465	52.235	1.55403	2.86608e-34	1.79524e-35	Hypothetical protein PAS_chr2-2_0258
PAS_chr2-1_0212	165.105	596.885	1.55472	5.3252e-47	2.09939e-48	Protein O-mannosyltransferase, transfers mannose residues from dolichyl phosphate-D-mannose to prote
PAS_chr2-2_0158	147.68	530.875	1.55866	1.9128e-23	1.91778e-24	Putative protein of unknown function
PAS_chr4_0131	278.555	1003.52	1.55955	5.43156e-34	3.45654e-35	Protein component of the large (60S) ribosomal subunit
PAS_chr3_0926	80.385	292.395	1.56857	5.50548e-60	1.53144e-61	Hypothetical protein PAS_chr3_0926
PAS_chr1-4_0663	110.095	403.65	1.58495	1.37857e-43	6.1521e-45	hypothetical protein PAS_chr1-4_0663
PAS_chr3_0662	4.3	16.385	1.58696	5.49266e-12	1.05412e-12	Ferrioxamine B transporter
PAS_chr3_1212	4.27	16.97	1.58969	1.17644e-05	4.06116e-06	hypothetical protein PAS_chr3_1212
PAS_chr2-1_0701	195.76	725.165	1.5904	5.25276e-43	2.42823e-44	Hypothetical protein PAS_chr2-1_0701
PAS_chr4_0747	41.275	154.075	1.60001	2.21837e-07	6.27732e-08	Constituent of small nucleolar ribonucleoprotein particles containing H/ACA-type snoRNAs
PAS_chr4_0092	23.305	87.015	1.60182	3.71074e-32	2.5768e-33	Putative protein of unknown function
PAS_chr4_0625	4.71	17.935	1.60275	9.63172e-14	1.60368e-14	Hypothetical protein PAS_chr4_0625
PAS_chr4_0844	372.29	1784.77	1.61305	4.3978e-70	9.59296e-72	Protein disulfide isomerase, multifunctional protein resident in the endoplasmic reticulum lumen
PAS_chr3_0057	18.85	71.565	1.61547	6.01215e-16	8.59051e-17	Hypothetical protein PAS_chr3_0057
PAS_chr3_0821	41.295	156.975	1.62815	7.72861e-27	6.54233e-28	Protein with similarity to human cystinosin
PAS_chr2-1_0507	17.27	65.88	1.6323	4.69868e-43	2.14388e-44	Hypothetical protein PAS_chr2-1_0507
PAS_chr4_0916	34.695	133.275	1.64631	2.45175e-50	8.73347e-52	hypothetical protein PAS_chr4_0916
PAS_chr4_0395	53.7	206.87	1.64965	1.84946e-56	5.62573e-58	Essential subunit of Sec63 complex (Sec63p, Sec62p, Sec66p and Sec72p)
PAS_chr1-1_0381	388.53	2505.82	1.66086	2.39829e-57	7.1032e-59	bZIP transcription factor (ATF/CREB1 homolog) that regulates the unfolded protein response
PAS_chr2-1_0427	12.34	49.115	1.66248	2.87646e-16	4.04097e-17	Putative high affinity iron transporter involved in transport of intravacuolar stores of iron
PAS_chr2-1_0423	85.3	331.68	1.66306	2.95628e-51	1.03532e-52	Beta subunit of the oligosaccharyl transferase (OST) glycoprotein complex
PAS_chr4_0392	26.88	105.28	1.66979	2.12459e-32	1.45834e-33	Protein with similarity to oxidoreductases, found in lipid particles
PAS_chr4_0030	14.2	56.35	1.68776	1.70864e-36	9.98446e-38	Putative ATP-dependent RNA helicase of the DEAD-box family involved in ribosomal biogenesis
PAS_chr4_0104	13.085	52.43	1.69446	2.34849e-22	2.4627e-23	Zinc-finger protein of unknown function
PAS_chr1-4_0322	11.74	46.99	1.69537	1.60463e-28	1.27484e-29	Activator of multidrug resistance genes, forms a heterodimer with Pdr1p
PAS_chr4_0594	10.295	41.59	1.69925	1.46599e-18	1.81306e-19	Putative protein of unknown function
PAS_chr3_1014	69.53	278.905	1.71539	5.17347e-43	2.38123e-44	Essential subunit of Sec63 complex (Sec63p, Sec62p, Sec66p and Sec72p)
PAS_chr1-4_0361	37.625	155.545	1.72726	8.23707e-24	8.06069e-25	Hypothetical protein PAS_chr1-4_0361
PAS_chr2-1_0198	7.745	32.485	1.73655	9.02618e-17	1.2283e-17	Fe(II)-dependent sulfonate/alpha-ketoglutarate dioxygenase, involved in sulfonate catabolism for use
PAS_chr3_0141	32.955	134.95	1.73887	1.96204e-52	6.67493e-54	High-affinity inorganic phosphate (Pi) transporter and low-affinity manganese transporter
PAS_chr2-2_0028	29.86	123.48	1.75143	4.44673e-53	1.5039e-54	Putative protein, acetyl coenzyme A transporter
PAS_chr4_0212	4.3	19.435	1.75171	1.94212e-06	6.15244e-07	Ribose-5-phosphate ketol-isomerase
PAS_chr2-1_0108	16.585	69.21	1.76215	1.0583e-40	5.1888e-42	Hypothetical protein PAS_chr2-1_0108
PAS_chr4_0339	5.765	25.165	1.76437	2.16908e-11	4.40154e-12	Hypothetical protein PAS_chr4_0339
PAS_chr2-1_0580	51.3	218.115	1.77608	1.06761e-30	7.841e-32	Cytosolic NADP-specific isocitrate dehydrogenase
PAS_chr4_0127	11.87	50.445	1.78222	4.91487e-31	3.54083e-32	RNAase III
PAS_chr2-1_0776	222.265	942.11	1.78972	2.74458e-63	6.97542e-65	Multifunctional enzyme of the peroxisomal fatty acid beta-oxidation pathway
PAS_chr3_0006	548.145	2323.48	1.79086	1.79286e-68	4.16192e-70	NADPH-dependent medium chain alcohol dehydrogenase
PAS_chr2-1_0553	26.99	115.01	1.79181	3.08938e-37	1.74964e-38	Deoxyhypusine hydroxylase, a HEAT-repeat containing metalloenzyme that catalyses hypusine formation
PAS_chr2-1_0546	37.98	163.39	1.80809	1.26973e-35	7.52132e-37	Hypothetical protein PAS_chr2-1_0546
PAS_chr1-3_0280	14.085	62.17	1.81335	2.8987e-15	4.31006e-16	Hypothetical protein PAS_chr1-3_0280
PAS_chr4_0031	37.785	163.82	1.81881	1.74667e-40	8.63371e-42	RNA polymerase III subunit C37
PAS_chr4_0235	32.41	141.585	1.82916	4.76275e-70	1.04843e-71	Hypothetical protein PAS_chr4_0235
PAS_chr1-4_0246	32.495	142.125	1.83342	2.9583e-53	9.82744e-55	Divalent metal ion transporter involved in manganese homeostasis
PAS_chr4_0375	14.95	66.86	1.83894	4.84603e-18	6.14846e-19	Hypothetical protein PAS_chr4_0375
PAS_chr3_1184	54.32	348.915	1.84761	1.99163e-56	6.09804e-58	hypothetical protein PAS_chr3_1184
PAS_chr1-1_0028	6.28	28.385	1.85159	5.77666e-18	7.36389e-19	Glycerol proton symporter of the plasma membrane, subject to glucose-induced inactivation
PAS_chr3_0822	69.64	310.86	1.86416	1.88583e-83	3.47202e-85	Subunit of a heterodimeric peroxisomal ATP-binding cassette transporter complex (Pxa1p-Pxa2p)
PAS_chr2-1_0138	5.9	31.52	1.87178	6.17511e-05	2.35907e-05	Core Sm protein Sm E
PAS_chr3_0934	20.48	93.605	1.89273	2.36057e-52	8.07799e-54	Hypothetical protein PAS_chr3_0934
PAS_chr2-1_0433	83.205	379.895	1.90508	1.76113e-58	5.07511e-60	Non-essential subunit of Sec63 complex (Sec63p, Sec62p, Sec66p and Sec72p)
PAS_chr2-2_0330	45.64	212.57	1.91315	5.25244e-46	2.13377e-47	Phosphatidylinositol:ceramide phosphoinositol transferase (IPC synthase)
PAS_chr4_0117	15.375	74.085	1.94731	8.01332e-23	8.21057e-24	Hypothetical protein PAS_chr4_0117
PAS_chr2-1_0056	5.205	25.405	1.94868	3.0422e-18	3.82939e-19	Palmitoyltransferase that acts on the SNAREs Snc1p, Syn8p, Tlg1p and likely on all SNAREs
PAS_chr2-1_0388	9.38	45.705	1.94991	6.83796e-17	9.26416e-18	Subunit of tRNA-specific adenosine-34 deaminase
PAS_chr1-4_0374	5.215	28.39	1.97328	4.26934e-07	1.24996e-07	Subunit of an adoMet-dependent tRNA methyltransferase (MTase) complex (Trm11p-Trm112p)
PAS_chr4_0915	105.7	511.31	1.99895	3.24625e-54	1.05242e-55	hypothetical protein PAS_chr4_0915
PAS_chr3_0302	18.705	93.685	2.02077	1.57319e-40	7.74474e-42	Mitochondrial cell death effector that translocates to the nucleus in response to apoptotic stimuli
PAS_chr2-1_0287	144.7	724.945	2.03365	2.61672e-92	3.87506e-94	Protein localized to COPII-coated vesicles
PAS_chr1-4_0636	3.125	16.545	2.05652	6.6241e-19	8.073e-20	Major facilitator superfamily
PAS_chr2-1_0236	32.485	169.17	2.07957	5.03321e-31	3.63616e-32	Sulfiredoxin, contributes to oxidative stress resistance by reducing cysteine-sulfinic acid groups i
PAS_chr2-1_0634	86.72	445.89	2.08767	1.61629e-32	1.09327e-33	Protein component of the small (40S) ribosomal subunit
PAS_chr4_0041	119.97	620.025	2.08815	1.02407e-64	2.56172e-66	Protein component of the large (60S) ribosomal subunit
PAS_chr3_0401	18.475	107.215	2.09767	5.62337e-08	1.50797e-08	Hypothetical protein PAS_chr3_0401
PAS_chr1-1_0023	21.205	120.695	2.10561	3.34721e-09	8.13914e-10	Hypothetical protein PAS_chr1-1_0023
PAS_chr4_0112	238.58	1296.88	2.13812	7.63388e-69	1.72471e-70	Threonine aldolase
PAS_chr3_0836	56.175	305.58	2.1473	7.14157e-89	1.17192e-90	Hypothetical protein PAS_chr3_0836
PAS_chr3_0182	2.33	13.425	2.15427	6.4319e-17	8.68827e-18	Dicarboxylic amino acid permease
PAS_chr3_0116	10.525	59.56	2.18525	3.03246e-39	1.58996e-40	Protein of the mitochondrial inner membrane that functions as an ATP-dependent chaperone, required f
PAS_chr1-4_0481	34.035	192.155	2.18848	3.71436e-22	3.94701e-23	Hypothetical protein PAS_chr1-4_0481
PAS_chr4_0857	9.695	55.255	2.1914	3.66614e-45	1.55538e-46	Hypothetical protein PAS_chr4_0857
PAS_chr2-1_0050	27.605	156.13	2.19546	1.31231e-76	2.70498e-78	Plasma membrane ATP-binding cassette (ABC) transporter required for the export of a-factor, catalyze
PAS_chr4_0123	8.395	49.14	2.22474	9.20502e-34	5.93159e-35	Receptor for alpha-factor pheromone
PAS_chr4_0480	2.065	13.835	2.22573	2.69813e-08	7.10033e-09	Hypothetical protein PAS_chr4_0480
PAS_chr1-1_0011	131.63	757.875	2.22769	1.8351e-112	2.01982e-114	Thiol oxidase required for oxidative protein folding in the endoplasmic reticulum
PAS_chr1-3_0052	1.655	11.075	2.25192	7.18773e-10	1.64266e-10	Biotin synthase, catalyzes the conversion of dethiobiotin to biotin
PAS_chr4_0065	14.36	86.965	2.26553	3.63765e-35	2.19118e-36	Protein involved in synthesis of the thiamine precursor hydroxymethylpyrimidine (HMP)
PAS_chr4_0006	55.3	328.72	2.2752	7.07737e-100	9.48937e-102	High affinity nicotinic acid plasma membrane permease
PAS_chr3_0348	32.58	195.665	2.28816	1.5816e-89	2.43713e-91	Hypothetical protein PAS_chr3_0348
PAS_chr1-4_0167	115.13	700.425	2.3054	5.22202e-88	8.77826e-90	Putative protein of unknown function
PAS_chr4_0610	51.945	317.475	2.31004	3.10662e-84	5.47093e-86	Gamma subunit of the oligosaccharyltransferase complex of the ER lumen, which catalyzes asparagine-l
PAS_chr4_0684	476.06	2900.23	2.31663	5.33774e-145	3.20457e-147	Arginase, responsible for arginine degradation
PAS_chr1-1_0341	102.02	957.285	2.33247	9.71202e-102	1.26332e-103	Lysine permease
PAS_chr2-1_0063	87.7	550.37	2.33984	7.63388e-69	1.72629e-70	Hypothetical protein PAS_chr2-1_0063
PAS_chr1-3_0011	155.715	984.315	2.35367	8.40324e-66	2.01799e-67	Putative transporter, member of the sugar porter family
PAS_chr3_0410	641.48	4091.94	2.37703	1.16445e-140	7.45696e-143	L-ornithine transaminase (OTAse)
PAS_chr4_0443	4.98	32.61	2.38143	7.4775e-38	4.10013e-39	Flippase, essential integral membrane protein that is required for translocation of Man5GlcNac2-PP-D
PAS_chr2-1_0337	45.785	295.62	2.38869	2.34542e-34	1.45972e-35	Hypothetical protein PAS_chr2-1_0337
PAS_chr3_0829	21.03	139.215	2.40611	8.09827e-29	6.33665e-30	Hypothetical protein PAS_chr3_0829
PAS_chr4_0559	852.005	5633.9	2.43326	3.92821e-167	1.65084e-169	Putative chitin transglycosidase, cell wall protein
PAS_chr2-2_0267	232.715	1567.3	2.45492	4.65106e-103	5.77078e-105	3-ketoacyl-CoA thiolase with broad chain length specificity
PAS_chr3_0735	11.265	93.27	2.45831	4.09395e-09	1.00526e-09	Inositolphosphotransferase 1, involved in synthesis of mannose-(inositol-P)2-ceramide (M(IP)2C)
PAS_chr3_0895	43.225	294.785	2.46966	5.74127e-109	6.43408e-111	Serine/threonine MAP kinase
PAS_chr1-4_0590	20.145	139.645	2.4704	7.01473e-58	2.04953e-59	Nuclear polyadenylated RNA-binding protein
PAS_chr2-2_0186	84.49	576.39	2.4715	1.94857e-103	2.37868e-105	Peroxisomal membrane signal receptor for the C-terminal tripeptide signal sequence (PTS1)
PAS_chr2-1_0311	117.99	830.14	2.51292	3.74002e-149	2.09567e-151	NAD(+)-dependent glutamate dehydrogenase, degrades glutamate to ammonia and alpha-ketoglutarate
PAS_chr2-2_0015	25.69	186.89	2.56186	2.81429e-116	2.92862e-118	One of several homologs of bacterial chaperone DnaJ, located in the ER lumen
PAS_chr1-3_0154	8.96	73.16	2.68675	7.188e-46	2.93447e-47	Hypothetical protein PAS_chr1-3_0154
PAS_c121_0002	28.555	231.985	2.71988	1.47583e-132	1.12231e-134	Hypothetical protein PAS_c121_0002
PAS_chr1-3_0063	23.66	196.99	2.75402	4.46542e-158	2.14469e-160	Molecular chaperone of the endoplasmic reticulum lumen
PAS_chr1-3_0174	41.375	354.41	2.79818	3.57859e-129	3.00782e-131	One of several homologs of bacterial chaperone DnaJ, located in the ER lumen
PAS_chr3_0618	31.45	277.235	2.82805	6.56536e-95	9.4598e-97	#N/A
PAS_chr3_0578	80.18	742.88	2.91428	7.43422e-183	2.38038e-185	Peroxisomal nudix pyrophosphatase with specificity for coenzyme A and CoA derivatives, may function
PAS_chr1-4_0194	52.875	500.085	2.93705	3.07872e-175	1.17061e-177	Polyamine transporter that recognizes spermine, putrescine, and spermidine
PAS_chr1-3_0215	45.59	441.2	2.96984	1.24072e-182	4.22099e-185	Polyamine transport protein specific for spermine
PAS_chr3_0377	139.215	1357.92	2.97538	2.19317e-125	1.88726e-127	Widely conserved NADPH oxidoreductase containing flavin mononucleotide (FMN)
PAS_chr2-2_0331	85.075	859.23	3.04061	8.10958e-200	2.10976e-202	Hypothetical protein PAS_chr2-2_0331
PAS_chr4_0470	50.88	528.85	3.07758	1.03716e-203	2.49067e-206	Mitochondrial aldehyde dehydrogenase
PAS_chr1-3_0165	39.03	413.695	3.10499	1.06788e-170	4.2741e-173	Putative protein of unknown function
PAS_chr1-4_0538	121.935	1428.57	3.23544	1.16888e-161	5.38008e-164	Fatty-acyl coenzyme A oxidase
PAS_chr2-1_0249	45.445	539.315	3.25836	3.95541e-137	2.8496e-139	Hypothetical protein, peroxisomal 2,4-dienoyl-CoA reductase
PAS_chr3_0288	46.03	546.735	3.2641	3.75722e-78	7.51895e-80	Hypothetical protein PAS_chr3_0288
PAS_chr2-1_0727	10.585	127.385	3.27157	1.03563e-130	8.29003e-133	UDP-N-acetyl-glucosamine-1-P transferase
PAS_chr4_0268	22.01	275.295	3.33403	5.00076e-138	3.50264e-140	Hypothetical protein PAS_chr4_0268
PAS_chr2-1_0322	144.805	1996.5	3.47183	4.95266e-217	8.92015e-220	Calnexin
PAS_chr1-4_0495	2.285	35.57	3.52129	2.73816e-40	1.3699e-41	Hypothetical protein PAS_chr1-4_0495
PAS_chr2-1_0140	203.365	3820.8	3.91491	9.28882e-283	1.30122e-285	ATPase involved in protein import into the ER, also acts as a chaperone to mediate protein folding i
PAS_chr2-2_0288	171.37	3802.39	4.16814	0	0	Arginase, responsible for arginine degradation
PAS_chr3_0932	67.93	3242.81	4.22692	7.32236e-16	1.05505e-16	NAD(+)-dependent formate dehydrogenase, may protect cells from exogenous formate
PAS_chr4_0352	23.29	901.545	4.95836	0	0	Long chain fatty acyl-CoA synthetase
PAS_chr2-1_0317	0.18	10.7	5.02791	9.78533e-41	4.77811e-42	Hypothetical protein PAS_chr2-1_0317
PAS_chr4_0995	0.83	47.515	5.24801	3.19575e-73	6.84301e-75	hypothetical protein PAS_chr4_0995
PAS_chr3_0446	0.21	20.22	5.26492	9.04051e-33	6.06078e-34	Putative dihydrokaempferol 4-reductase
PAS_chr2-1_0270	3.66	347.87	6.1278	1.05645e-198	2.95985e-201	Plasma membrane protein with roles in the uptake of protoprophyrin IX and the efflux of heme
PAS_chr2-2_0003	0.545	60.395	6.12915	2.82002e-99	3.83753e-101	Hypothetical protein PAS_chr2-2_0003
Gene ID	GS115_3 FPKM	Glyco4_3 FPKM	log2(Glyco4_3/GS115_3)	Qvalue(GS115_3-vs-Glyco4_3)	Pvalue(GS115_3-vs-Glyco4_3)	Function
PAS_chr1-4_0604	187.255	113.015	-1.0026	2.13621e-16	2.96257e-17	C-3 sterol dehydrogenase
PAS_chr4_0244	47.98	28.57	-1.0056	2.20579e-08	5.75616e-09	Hypothetical protein PAS_chr4_0244
PAS_chr4_0388	31.535	18.35	-1.00574	0.000151513	6.0975e-05	Mitochondrial ribosomal protein of the large subunit
PAS_chr3_0862	562.71	333.67	-1.0074	5.59263e-16	7.96869e-17	Single-stranded DNA-binding protein essential for mitochondrial genome maintenance
PAS_chr4_0449	243.595	146.96	-1.00777	1.71675e-19	2.03041e-20	Protein required for the hydroxylation of heme O to form heme A
PAS_chr3_0809	220.255	132.18	-1.00914	6.93198e-16	9.97417e-17	Hypothetical protein PAS_chr3_0809
PAS_chr3_0692	185.095	109.415	-1.01162	8.71402e-10	2.01066e-10	Hypothetical protein PAS_chr3_0692
PAS_chr1-1_0408	79.565	47.595	-1.01582	1.96986e-17	2.58601e-18	Flavin-containing monooxygenase, localized to the cytoplasmic face of the ER membrane
PAS_chr2-2_0289	871.31	520.14	-1.01654	1.34737e-23	1.34278e-24	Hypothetical protein PAS_chr2-2_0289
PAS_chr3_1030	77.19	45.985	-1.01667	2.11366e-13	3.62499e-14	Hypothetical protein PAS_chr3_1030
PAS_chr3_0092	174.435	104.45	-1.01823	8.78645e-24	8.61589e-25	Transcription factor required for full Ty1 epxression, Ty1-mediated gene activation, and haploid inv
PAS_chr1-4_0696	33.545	19.825	-1.019	8.06207e-10	1.85378e-10	hypothetical protein PAS_chr1-4_0696
PAS_chr2-1_0717	997.49	573.475	-1.01913	4.74562e-18	6.00399e-19	Hypothetical protein PAS_chr2-1_0717
PAS_chr2-1_0411	201.14	120.22	-1.01927	9.29437e-22	1.00253e-22	Membrane protein involved in zinc metabolism, member of the four-protein IZH family
PAS_chr2-2_0236	1123.78	664.26	-1.01984	3.67293e-22	3.89565e-23	Hypothetical protein PAS_chr2-2_0236
PAS_chr2-1_0313	8035.55	4797.6	-1.02072	1.69929e-26	1.46567e-27	Bifunctional enzyme with alcohol dehydrogenase and glutathione-dependent formaldehyde dehydrogenase
PAS_chr3_1087	1747.39	1043.14	-1.02131	6.71915e-24	6.54838e-25	Vacuolar aspartyl protease (proteinase A)
PAS_chr3_0915	129.25	76.765	-1.02265	1.20596e-15	1.76176e-16	Quinolinate phosphoribosyl transferase
PAS_chr3_0758	69.845	41.695	-1.02278	2.3995e-23	2.41055e-24	Putative GDP/GTP exchange factor required for mitotic exit at low temperatures
PAS_chr4_0409	73.795	43.19	-1.02287	4.59004e-09	1.13442e-09	Hypothetical protein PAS_chr4_0409
PAS_chr2-2_0096	177.195	105.71	-1.02308	1.49139e-24	1.42066e-25	Integral inner mitochondrial membrane protein
PAS_chr3_0460	1573.47	933.925	-1.02395	5.40212e-21	5.96752e-22	Subunit b of the stator stalk of mitochondrial F1F0 ATP synthase
PAS_chr2-1_0627	12.01	7.055	-1.02636	3.56272e-08	9.42549e-09	Non-SMC subunit of the condensin complex (Smc2p-Smc4p-Ycs4p-Brn1p-Ycg1p)
PAS_chr1-1_0407	7874.23	4633.43	-1.02703	9.3268e-27	7.96987e-28	Putative protein of unknown function
PAS_chr2-1_0876	797.1	468.34	-1.02748	1.6015e-21	1.74027e-22	hypothetical protein PAS_chr2-1_0876
PAS_FragB_0054	30.49	17.715	-1.02761	1.14923e-06	3.54174e-07	WD repeat-containing protein
PAS_chr1-1_0099	1582.87	939.86	-1.03025	6.76228e-25	6.34683e-26	Core subunit of the ubiquinol-cytochrome c reductase complex (bc1 complex)
PAS_chr4_0884	396.18	226.16	-1.03157	1.30481e-09	3.06552e-10	hypothetical protein PAS_chr4_0884
PAS_chr1-1_0433	878.585	518.08	-1.03285	1.32465e-16	1.81587e-17	Mitochondrial peroxiredoxin (1-Cys Prx) with thioredoxin peroxidase activity
PAS_chr1-3_0102	845.535	501.74	-1.03406	1.04955e-28	8.27541e-30	Heat shock protein that cooperates with Ydj1p (Hsp40) and Ssa1p (Hsp70)
PAS_chr2-1_0684	95.91	56.595	-1.03469	1.57957e-13	2.6774e-14	Histidinol-phosphate aminotransferase, catalyzes the seventh step in histidine biosynthesis
PAS_chr4_0630	47.095	26.75	-1.03561	7.14697e-05	2.74895e-05	Hypothetical protein PAS_chr4_0630
PAS_FragB_0045	78.705	46.175	-1.0359	8.75007e-15	1.34657e-15	Hypothetical protein PAS_FragB_0045
PAS_chr3_0954	147.63	86.93	-1.03606	2.55142e-18	3.1963e-19	Uroporphyrinogen decarboxylase
PAS_FragB_0026	56.765	32.665	-1.03766	2.25863e-07	6.39575e-08	Hypothetical protein PAS_FragB_0026
PAS_chr2-2_0321	27.91	16.105	-1.04086	7.11287e-07	2.13514e-07	Hypothetical protein PAS_chr2-2_0321
PAS_chr4_0969	302.115	177.83	-1.04204	1.93178e-26	1.67393e-27	hypothetical protein PAS_chr4_0969
PAS_chr2-2_0262	32.715	17.455	-1.04216	0.00676065	0.00355959	Hypothetical protein PAS_chr2-2_0262
PAS_chr1-3_0235	89.815	52.515	-1.04462	1.02588e-16	1.40014e-17	Phosphatidylinositol 4,5-bisphosphate 5-phosphatase with a role in secretio
PAS_c131_0021	796.13	440.44	-1.0458	1.75714e-28	1.40304e-29	vacuolar ATP synthase subunit B
PAS_chr4_0677	131.01	76.785	-1.04603	4.07768e-19	4.94512e-20	Gamma-aminobutyrate (GABA) transaminase (4-aminobutyrate aminotransferase)
PAS_chr3_0265	17.425	10.12	-1.04711	2.06078e-10	4.48694e-11	Non-SMC subunit of the condensin complex (Smc2p-Smc4p-Ycs4p-Brn1p-Ycg1p)
PAS_chr1-4_0633	44.54	25.87	-1.04751	1.50055e-11	2.98188e-12	5\' to 3\' exonuclease, 5\' flap endonuclease
PAS_chr3_0709	432.88	251.1	-1.05088	1.04359e-23	1.02751e-24	Ubiquitin-conjugating enzyme most similar in sequence to Xenopus ubiquitin-conjugating enzyme E2-C
PAS_chr1-1_0097	260.27	151.405	-1.05166	1.49663e-14	2.35411e-15	Cyclin, interacts with Pho85p cyclin-dependent kinase (Cdk), induced by Gcn4p at level of transcript
PAS_chr1-3_0310	39.615	22.82	-1.05217	1.34467e-09	3.16457e-10	hypothetical protein PAS_chr1-3_0310
PAS_chr1-1_0475	2765.01	1617.7	-1.05228	1.83014e-25	1.6591e-26	hypothetical protein PAS_chr1-1_0475
PAS_chr3_0506	157.225	92.075	-1.05298	4.62e-28	3.77218e-29	Pentafunctional arom protein
PAS_chr4_0272	117.81	68.675	-1.05462	2.46239e-20	2.80388e-21	Cytochrome b2 (L-lactate cytochrome-c oxidoreductase)
PAS_chr2-1_0276	84.815	49.13	-1.05467	1.27404e-14	1.98105e-15	Hypothetical protein PAS_chr2-1_0276
PAS_chr1-3_0285	38.42	22.245	-1.05607	1.70437e-13	2.89917e-14	Hypothetical protein PAS_chr1-3_0285
PAS_chr2-1_0402	340.145	198.025	-1.05939	7.33679e-25	6.93008e-26	Alpha subunit of heterooctameric phosphofructokinase involved in glycolysis
PAS_chr1-3_0305	27.245	14.985	-1.06071	0.000544523	0.000237446	hypothetical protein PAS_chr1-3_0305
PAS_chr2-2_0113	834.42	485.255	-1.06135	1.28463e-22	1.33167e-23	Inositol 1-phosphate synthase
PAS_chr3_1239	32.675	18.71	-1.06298	6.35057e-08	1.70933e-08	hypothetical protein PAS_chr3_1239
PAS_c131_0006	462.765	266.845	-1.06303	7.06306e-26	6.2475e-27	Hypothetical protein PAS_c131_0006
PAS_chr4_0505	405.605	233.685	-1.06405	5.03929e-24	4.88096e-25	Subunit of the prohibitin complex (Phb1p-Phb2p)
PAS_chr1-4_0357	202.44	117.145	-1.06455	7.33679e-25	6.92526e-26	cAMP-dependent protein kinase catalytic subunit
PAS_chr3_0781	411.11	238.315	-1.06538	2.03869e-29	1.55441e-30	Glycogen synthase, similar to Gsy1p
PAS_chr1-1_0083	40.6	23.3	-1.06574	1.4089e-12	2.58547e-13	Kinesin-related motor protein involved in mitotic spindle positioning
PAS_chr1-4_0156	51.685	29.1	-1.06708	6.03098e-06	2.01797e-06	Hypothetical protein PAS_chr1-4_0156
PAS_chr1-4_0219	216.92	124.785	-1.07223	3.09799e-25	2.83947e-26	One of two S. cerevisiae homologs (Sds23p and Sds24p) of the Schizosaccharomyces pombe Sds23 protein
PAS_FragB_0065	169.3	97.31	-1.07447	4.03851e-23	4.08943e-24	Putative ABC transporter
PAS_chr1-3_0242	47.505	27.145	-1.07477	6.34685e-14	1.04405e-14	Component of the evolutionarily conserved kinetochore-associated Ndc80 complex
PAS_chr2-1_0107	124.81	71.43	-1.07872	4.55193e-22	4.84616e-23	Gamma-aminobutyrate (GABA) transaminase (4-aminobutyrate aminotransferase) involved in the 4-aminobu
PAS_chr4_0227	317.965	181.505	-1.07893	6.57772e-24	6.38422e-25	Copper-binding protein of the mitochondrial inner membrane
PAS_chr1-1_0129	292.96	167.745	-1.07988	1.50549e-24	1.4371e-25	Putative protein of unknown function
PAS_chr4_0516	575.165	325.495	-1.08884	5.09238e-15	7.66354e-16	Low-affinity zinc transporter of the plasma membrane
PAS_chr4_0410	249.43	141.98	-1.08997	1.00543e-24	9.53723e-26	Hypothetical protein PAS_chr4_0410
PAS_chr4_0837	120.63	67.97	-1.09065	3.41669e-15	5.11444e-16	Hypothetical protein PAS_chr4_0837
PAS_c131_0007	335.395	190.635	-1.09099	8.29082e-29	6.5039e-30	Hypothetical protein PAS_c131_0007
PAS_chr4_0737	1352.38	763.73	-1.09688	9.01604e-34	5.79177e-35	Mitochondrial NADH-cytochrome b5 reductase, involved in ergosterol biosynthesis
PAS_chr3_0759	14.775	8.275	-1.10008	8.57548e-11	1.81394e-11	Zinc-finger transcription factor
PAS_chr2-2_0261	153.635	84.465	-1.10097	1.67719e-10	3.60811e-11	Hypothetical protein PAS_chr2-2_0261
PAS_chr3_0704	507.835	285.02	-1.10227	5.3802e-26	4.73742e-27	Subunit E of the eight-subunit V1 peripheral membrane domain of the vacuolar H+-ATPase (V-ATPase)
PAS_chr3_0020	120.285	67.075	-1.10412	6.53719e-16	9.37996e-17	Putative protein of unknown function
PAS_chr1-1_0225	113.41	63.53	-1.10508	9.91204e-20	1.16437e-20	Hypothetical protein PAS_chr1-1_0225
PAS_chr3_0843	63.225	35.335	-1.10617	1.43405e-12	2.63449e-13	Bifunctional enzyme
PAS_chr2-1_0703	99.92	55.98	-1.10653	9.58672e-16	1.39091e-16	Putative protein of unknown function
PAS_chr1-4_0451	69.19	38.67	-1.11054	1.46287e-18	1.80627e-19	protein kinase
PAS_chr2-1_0109	38.82	21.66	-1.11189	3.47942e-14	5.59826e-15	Putative protein of unknown function
PAS_chr4_0943	1086.58	607.285	-1.11382	2.79157e-34	1.74299e-35	hypothetical protein PAS_chr4_0943
PAS_chr2-2_0202	136.7	76.325	-1.11554	1.8533e-21	2.02131e-22	Transcription factor that activates transcription of genes involved in stress response
PAS_chr2-1_0646	315.605	176.47	-1.116	2.08894e-32	1.42969e-33	Hypothetical protein PAS_chr2-1_0646
PAS_chr2-1_0619	42.535	23.515	-1.11619	1.69975e-10	3.67026e-11	Subunit of heteropentameric Replication factor C (RF-C)
PAS_chr4_0672	744.085	397.805	-1.12031	1.44483e-14	2.26396e-15	Hypothetical protein PAS_chr4_0672
PAS_chr1-4_0407	209.36	115.955	-1.12094	1.08663e-23	1.07206e-24	Helix-loop-helix protein that binds the motif CACRTG
PAS_chr1-4_0132	85.41	47.35	-1.12185	1.2304e-20	1.38626e-21	Protein with similarity to mammalian monocarboxylate permease
PAS_chr1-1_0447	821.39	456.82	-1.12263	3.55696e-22	3.75841e-23	Saccharopine dehydrogenase (NAD+, L-lysine-forming)
PAS_chr2-1_0221	126.78	70.405	-1.12266	2.20176e-20	2.49389e-21	Nicotinate phosphoribosyltransferase, acts in the salvage pathway of NAD+ biosynthesis
PAS_chr2-2_0266	951.755	507.095	-1.12491	4.74562e-18	6.01156e-19	Subunit VIII of cytochrome c oxidase
PAS_chr1-4_0175	22.945	12.66	-1.12658	3.17947e-13	5.47197e-14	Mitochondrial inner membrane localized ATP-dependent DNA helicase
PAS_chr2-1_0478	239.615	130.67	-1.1309	1.3074e-15	1.91518e-16	dUTPase, catalyzes hydrolysis of dUTP to dUMP and PPi
PAS_chr3_0527	76.645	42.06	-1.13217	1.88793e-17	2.47089e-18	Hypothetical protein PAS_chr3_0527
PAS_chr3_1160	51.01	27.935	-1.13227	1.38574e-14	2.16306e-15	hypothetical protein PAS_chr3_1160
PAS_FragB_0075	665.92	368.905	-1.13263	6.26466e-28	5.14011e-29	Lactose regulatory protein
PAS_chr2-1_0661	606.755	336.555	-1.13315	3.62129e-26	3.17416e-27	Catalytic subunit of 1,3-beta-D-glucan synthase
PAS_chr1-4_0198	278.005	152.63	-1.13447	2.13006e-25	1.93526e-26	Pantothenate synthase, also known as pantoate-beta-alanine ligase
PAS_chr3_0253	799.455	439.195	-1.14076	3.228e-30	2.40954e-31	Acetyl-coA hydrolase
PAS_chr4_0704	908.65	494.075	-1.14217	9.41987e-31	6.89949e-32	Conserved protein that is a component of autophagosomes and Cvt vesicles
PAS_FragB_0014	133.06	72.61	-1.1432	2.33071e-14	3.72205e-15	Mitochondrial DNA replication protein
PAS_chr3_0264	200.655	109.51	-1.14528	6.73367e-27	5.67316e-28	Ferrochelatase
PAS_chr4_0576	111.565	58.24	-1.14537	8.78049e-30	6.60689e-31	NADPH-dependent medium chain alcohol dehydrogenase with broad substrate specificity
PAS_chr4_0617	79.265	43.28	-1.14724	4.33198e-25	3.99649e-26	Hypothetical protein PAS_chr4_0617
PAS_chr1-4_0313	5011.94	2666.03	-1.14786	7.62372e-31	5.5534e-32	Subunit 8 of ubiquinol cytochrome-c reductase complex
PAS_chr3_0997	1512.46	824.715	-1.14794	5.40079e-29	4.20433e-30	Cytochrome c1, component of the mitochondrial respiratory chain
PAS_chr4_0620	11.515	5.81	-1.15148	0.00188304	0.000901012	Hypothetical protein PAS_chr4_0620
PAS_chr1-4_0499	509.545	277.615	-1.1516	3.86439e-29	3.00057e-30	Hypothetical protein PAS_chr1-4_0499
PAS_chr2-1_0102	97.255	52.585	-1.15317	2.98754e-19	3.59318e-20	B-type cyclin involved in cell cycle progression
PAS_chr3_0308	89.71	48.775	-1.1536	5.76777e-25	5.36725e-26	Required for a post-incision step in the repair of DNA single and double-strand breaks
PAS_chr1-4_0484	557.295	296.02	-1.15461	3.63612e-22	3.84933e-23	Mitochondrial ribosomal protein of the large subunit
PAS_chr4_0324	20.785	11.16	-1.15903	1.8944e-11	3.81383e-12	Hypothetical protein PAS_chr4_0324
PAS_chr4_0472	266.655	144.47	-1.16028	1.94384e-28	1.556e-29	Conserved protein involved in exocytic transport from the Golgi
PAS_chr3_0535	709.22	383.69	-1.16061	2.87749e-28	2.33217e-29	Sphingolipid alpha-hydroxylase
PAS_chr2-1_0506	110.385	59.52	-1.16176	8.12483e-23	8.34108e-24	Mitochondrial aldehyde dehydrogenase
PAS_chr3_0980	128.61	68.905	-1.16247	2.21939e-18	2.77591e-19	Putative serine/threonine protein kinase with unknown cellular role
PAS_chr1-1_0428	151.86	82.31	-1.16387	7.48068e-25	7.08097e-26	P-type ATPase sodium pump, involved in Na+ and Li+ efflux to allow salt tolerance
PAS_chr1-1_0251	29.615	15.38	-1.1674	8.91883e-06	3.03884e-06	Hypothetical protein PAS_chr1-1_0251
PAS_chr3_0796	184.26	99.235	-1.16886	1.16558e-25	1.04265e-26	Hypothetical protein PAS_chr3_0796
PAS_chr4_0703	123.545	66.485	-1.17079	1.45441e-22	1.5135e-23	Imidazole glycerol phosphate synthase (glutamine amidotransferase:cyclase)
PAS_chr3_0730	26.9	14.115	-1.17267	6.44771e-08	1.73935e-08	Hypothetical protein PAS_chr3_0730
PAS_chr4_0828	529.68	283.805	-1.1757	3.44394e-35	2.0676e-36	Myo-inositol transporter with strong similarity to the minor myo-inositol transporter Itr2p
PAS_chr4_0461	130.275	69.68	-1.17604	2.28153e-27	1.88568e-28	Hypothetical protein PAS_chr4_0461
PAS_chr2-1_0739	228.11	122.42	-1.17765	1.3887e-34	8.55951e-36	Regulatory subunit of trehalose-6-phosphate synthase/phosphatase complex
PAS_chr3_1148	290.38	154.09	-1.18274	2.51177e-23	2.52835e-24	hypothetical protein PAS_chr3_1148
PAS_chr4_0809	142.19	75.555	-1.18313	2.76798e-23	2.7918e-24	Hypothetical protein PAS_chr4_0809
PAS_chr2-1_0024	179.73	95.275	-1.18436	7.29184e-25	6.85844e-26	Putative protein of unknown function
PAS_chr2-1_0361	3560.39	1883.86	-1.18774	3.59593e-26	3.14473e-27	Subunit IV of cytochrome c oxidase
PAS_chr3_0714	86.51	45.84	-1.18847	1.71141e-23	1.70902e-24	Putative divalent metal ion transporter involved in iron homeostasis
PAS_chr3_0341	166.615	87.02	-1.1946	2.15997e-16	3.00416e-17	Hypothetical protein PAS_chr3_0341
PAS_chr3_0649	140.19	86.385	-1.199	1.75702e-30	1.29746e-31	Transporter of thiamine or related compound
PAS_chr1-1_0141	137.655	72.45	-1.199	7.64079e-26	6.7738e-27	Non-essential protein of unknown function
PAS_chr2-1_0173	349.68	184.725	-1.19987	1.17794e-37	6.57684e-39	Non-essential glycogen phosphorylase required for the mobilization of glycogen, activity is regulate
PAS_chr3_0765	25.145	13.16	-1.2012	1.64447e-13	2.79069e-14	Second largest subunit of DNA polymerase II (DNA polymerase epsilon)
PAS_chr2-2_0079	159.485	82.605	-1.20218	1.22568e-14	1.9034e-15	Mitochondrial cell death effector that translocates to the nucleus in response to apoptotic stimuli
PAS_chr3_0985	94.755	49.535	-1.20285	1.91524e-16	2.64846e-17	Putative protein of unknown function with similarity to acyl-carrier-protein reductases
PAS_chr1-1_0163	43.775	22.72	-1.20393	4.45203e-11	9.29251e-12	Deoxycytidine monophosphate (dCMP) deaminase required for dCTP and dTTP synthesis
PAS_chr4_0954	334.67	175.58	-1.20578	8.75715e-34	5.60794e-35	hypothetical protein PAS_chr4_0954
PAS_chr2-1_0737	134.215	70.345	-1.20672	2.06675e-30	1.53445e-31	Hypothetical protein PAS_chr2-1_0737
PAS_chr2-1_0064	274.255	139.455	-1.20809	1.02884e-15	1.49889e-16	Hypothetical protein PAS_chr2-1_0064
PAS_chr2-1_0563	126.875	66.395	-1.20841	2.36754e-25	2.15576e-26	Protein that activates Urm1p before its conjugation to proteins (urmylation)
PAS_chr1-4_0296	203.33	106.225	-1.21197	1.37013e-25	1.22837e-26	Protein that binds Sin3p in a two-hybrid assay
PAS_chr3_0976	840.925	435.64	-1.21459	1.34594e-33	8.75388e-35	Putative protein of unknown function
PAS_chr2-2_0181	62.72	32.12	-1.21461	2.01233e-10	4.36938e-11	Hypothetical protein PAS_chr2-2_0181
PAS_chr2-2_0451	52.38	27.295	-1.21543	4.44126e-24	4.29283e-25	hypothetical protein PAS_chr2-2_0451
PAS_chr2-1_0315	699.985	364.38	-1.21604	5.68555e-33	3.80023e-34	Omega class glutathione transferase
PAS_chr4_0384	1097.76	569.865	-1.21628	7.2788e-35	4.42817e-36	Hypothetical protein PAS_chr4_0384
PAS_chr2-1_0082	21.695	11.275	-1.21641	3.31185e-20	3.79103e-21	Subunit of the multiprotein cohesin complex, essential protein involved in chromosome segregation an
PAS_chr2-1_0377	5643.27	2906.11	-1.22545	1.65128e-32	1.12024e-33	Component of the microtubule-nucleating Tub4p (gamma-tubulin) complex
PAS_chr2-2_0265	1802.49	886.275	-1.22635	7.55094e-20	8.82479e-21	Hypothetical protein PAS_chr2-2_0265
PAS_chr2-2_0311	607.7	310.835	-1.22758	1.8302e-31	1.30022e-32	3-hydroxyanthranilic acid dioxygenase, required for the de novo biosynthesis of NAD from tryptophan
PAS_chr3_0086	429.955	221.36	-1.22769	1.91252e-32	1.30512e-33	Peroxisomal 2,4-dienoyl-CoA reductase, auxiliary enzyme of fatty acid beta-oxidation
PAS_chr2-1_0023	2231.84	1139.31	-1.22828	6.88471e-38	3.73375e-39	Protein of unknown function that may interact with ribosomes, based on co-purification experiments
PAS_chr3_0459	31.415	16.095	-1.22878	9.73934e-16	1.415e-16	Dual-specificity kinase
PAS_chr3_1244	49.53	25.41	-1.22998	6.09719e-16	8.72421e-17	hypothetical protein PAS_chr3_1244
PAS_chr1-4_0160	261.755	134.895	-1.23451	1.68464e-32	1.14624e-33	Multifunctional enzyme HIS4
PAS_chr1-3_0229	1206.11	619.71	-1.23473	9.01674e-27	7.66883e-28	Cell wall protein with similarity to glucanases
PAS_chr2-1_0190	10.78	5.505	-1.23527	3.82845e-14	6.17517e-15	Putative ABC transporter
PAS_chr1-1_0050	890.56	457.54	-1.23844	5.92501e-30	4.44642e-31	Dihydrolipoamide acetyltransferase component (E2) of pyruvate dehydrogenase complex
PAS_chr1-1_0454	110.95	56.245	-1.23895	1.2112e-18	1.49309e-19	SaGa associated Factor 29kDa
PAS_chr1-4_0365	49.765	25.285	-1.24166	1.07055e-18	1.31757e-19	Subunit of the SAGA transcriptional regulatory complex but not present in SAGA-like complex SLIK/SAL
PAS_chr4_0336	181.58	92.75	-1.24182	4.37538e-25	4.04528e-26	Putative dihydrokaempferol 4-reductase
PAS_chr1-4_0213	161.195	82.45	-1.24321	2.88795e-35	1.72225e-36	Hypothetical protein PAS_chr1-4_0213
PAS_chr4_0323	36.275	18.365	-1.24347	2.97276e-15	4.42612e-16	Subunit of DNA primase, which is required for DNA synthesis and double-strand break repair
PAS_chr4_0533	304.665	109.65	-1.24548	2.17437e-33	1.42724e-34	Beta-tubulin
PAS_chr4_0807	279.97	141.405	-1.25074	1.82893e-23	1.83003e-24	Hypothetical protein PAS_chr4_0807
PAS_chr2-1_0038	577.48	291.175	-1.25114	2.81852e-29	2.17157e-30	Protein of unknown function
PAS_chr1-1_0139	23.955	12.01	-1.25385	2.63169e-14	4.21323e-15	Protein required for accurate chromosome segregation
PAS_chr1-4_0218	271.115	137.185	-1.25514	2.0595e-29	1.5744e-30	3-deoxy-D-arabino-heptulosonate-7-phosphate (DAHP) synthase
PAS_chr1-1_0200	2300.09	1165.88	-1.25628	3.17317e-27	2.63531e-28	Cytosolic aspartate aminotransferase; involved in nitrogen metabolism
PAS_chr2-2_0215	67.02	33.695	-1.26002	1.74242e-17	2.27697e-18	3\'--&gt5\' exonuclease and endonuclease with a possible role in apoptosis
PAS_chr3_0824	1490.32	743.44	-1.26093	1.55463e-30	1.1449e-31	Subunit VI of cytochrome c oxidase
PAS_chr4_0842	614.125	308.59	-1.26497	1.91984e-33	1.25633e-34	Monomeric glyoxalase I
PAS_chr1-4_0286	46.05	22.99	-1.26874	2.13902e-18	2.67019e-19	Forkhead transcription factor
PAS_chr3_0633	598.51	300.56	-1.26954	4.75651e-40	2.40824e-41	Putative serine type carboxypeptidase with a role in phytochelatin synthesis
PAS_chr1-1_0165	146.785	73.33	-1.27362	6.49705e-31	4.70669e-32	Hypothetical protein PAS_chr1-1_0165
PAS_chr3_0797	147.34	73.625	-1.27397	1.23448e-33	7.97952e-35	DNA polymerase IV
PAS_chr1-1_0478	786.66	389.605	-1.27676	4.13896e-34	2.60911e-35	hypothetical protein PAS_chr1-1_0478
PAS_chr3_0193	884.97	436.86	-1.27965	3.49273e-37	1.99904e-38	Hypothetical protein PAS_chr3_0193
PAS_chr3_0188	5413.98	2697.43	-1.28219	1.12742e-39	5.82099e-41	Major of three pyruvate decarboxylase isozymes
PAS_chr3_0231	58.365	28.78	-1.28255	1.54786e-15	2.27362e-16	Hypothetical protein PAS_chr3_0231
PAS_chr2-1_0437	11747.1	5838.69	-1.28316	1.67386e-41	8.03936e-43	Glyceraldehyde-3-phosphate dehydrogenase, isozyme 3, involved in glycolysis and gluconeogenesis
PAS_chr4_0738	150.765	74.53	-1.28566	7.96789e-27	6.76083e-28	Putative protein of unknown function
PAS_chr2-1_0638	39.58	19.485	-1.286	9.3109e-19	1.14406e-19	Hypothetical protein PAS_chr2-1_0638
PAS_chr2-1_0017	520.56	257.99	-1.28878	2.98041e-31	2.13526e-32	Heme-dependent repressor of hypoxic genes
PAS_chr3_1201	102.715	50.795	-1.2891	1.97684e-28	1.58638e-29	hypothetical protein PAS_chr3_1201
PAS_chr1-4_0646	284.71	140.625	-1.29046	9.86164e-39	5.26928e-40	Oxysterol-binding protein
PAS_chr3_0675	264.35	130.86	-1.29157	5.78272e-25	5.39273e-26	Asparagine synthetase, isozyme of Asn1p
PAS_chr2-1_0854	64.715	31.68	-1.29224	6.46029e-13	1.14674e-13	hypothetical protein PAS_chr2-1_0854
PAS_chr1-1_0271	64.32	45.43	-1.2946	2.54474e-25	2.3222e-26	Evolutionarily conserved non-essential protein present in early Golgi cisternae
PAS_FragB_0009	864.295	422.545	-1.29552	1.7935e-25	1.6223e-26	H subunit of the mitochondrial glycine decarboxylase complex
PAS_chr3_0425	236.195	116.15	-1.29582	2.68587e-32	1.85436e-33	Sphinganine C4-hydroxylase
PAS_chr4_0198	76.76	37.125	-1.2967	4.35839e-13	7.6056e-14	C-8 sterol isomerase
PAS_chr2-2_0315	52.225	25.245	-1.29799	2.4107e-24	2.31084e-25	Putative protein of unknown function
PAS_chr4_0589	150.4	71.365	-1.29948	1.17298e-12	2.12906e-13	Hypothetical protein PAS_chr4_0589
PAS_chr2-1_0252	71.87	35.035	-1.30091	1.61173e-18	1.99975e-19	Putative protein of unknown function
PAS_chr4_0493	328.55	160.75	-1.30381	8.66214e-31	6.32716e-32	Putative phosphomutase, contains a region homologous to the active site of phosphomutases
PAS_chr1-3_0232	318.135	155.545	-1.30527	2.20843e-32	1.52031e-33	Mitogen-activated protein kinase involved in osmoregulation via three independent osmosensors
PAS_chr4_0282	54.16	26.48	-1.30643	2.68928e-28	2.17424e-29	Microtubule-associated protein (MAP) of the XMAP215/Dis1 family
PAS_chr4_0849	114.175	55.83	-1.30665	6.36703e-32	4.49782e-33	Protein of unknown function, involved in proteasome-dependent catabolite inactivation of fructose-1
PAS_chr4_0898	362.22	176.305	-1.30821	4.77489e-27	4.00376e-28	Cyclin
PAS_chr3_1068	1050.93	506.125	-1.3085	6.29034e-39	3.32329e-40	Protein of unknown function that associates with ribosomes
PAS_chr4_0601	497.565	241.545	-1.31799	4.19571e-32	2.93037e-33	Basic leucine zipper (bZIP) transcription factor required for oxidative stress tolerance
PAS_chr1-1_0085	28.255	13.185	-1.32151	1.76654e-06	5.56089e-07	Hypothetical protein PAS_chr1-1_0085
PAS_chr4_0628	224.93	108.42	-1.32153	1.00425e-34	6.14968e-36	Hypothetical protein PAS_chr4_0628
PAS_chr1-1_0338	91.53	44.015	-1.32262	4.9745e-23	5.06708e-24	Protein required for partitioning of the 2-micron plasmid
PAS_chr1-4_0326	117.3	56.36	-1.3265	5.80091e-23	5.93209e-24	Protein required for respiratory growth
PAS_chr3_0305	125.72	60.2	-1.32715	4.8628e-27	4.0872e-28	Phosphatidyl Glycerol phospholipase C
PAS_chr3_0331	49.065	23.575	-1.33001	1.67082e-28	1.33077e-29	Protein involved in bud-site selection and required for axial budding pattern
PAS_chr2-1_0081	61.825	29.025	-1.33243	4.32547e-12	8.2493e-13	Hypothetical protein PAS_chr2-1_0081
PAS_chr4_0575	67.26	32.165	-1.33598	1.29169e-29	9.74517e-31	Hypothetical protein PAS_chr4_0575
PAS_chr2-2_0489	1320.38	629.415	-1.3367	6.99858e-29	5.46217e-30	hypothetical protein PAS_chr2-2_0489
PAS_chr1-4_0419	203.615	76.045	-1.33859	4.80762e-25	4.46415e-26	Component of the mitotic exit network
PAS_chr2-2_0391	217.035	103.335	-1.34075	4.08674e-25	3.76206e-26	Ammonium permease
PAS_chr2-2_0179	373.855	178.19	-1.3434	3.21844e-42	1.50713e-43	Cytoplasmic serine/threonine protein kinase
PAS_chr2-2_0468	524.405	249.68	-1.347	9.06903e-38	5.00911e-39	hypothetical protein PAS_chr2-2_0468
PAS_chr3_0361	1197.98	566.58	-1.34773	1.08738e-37	6.04949e-39	Nicotinamidase
PAS_chr2-1_0685	119.41	56.435	-1.35203	1.34737e-23	1.34034e-24	Hypothetical protein PAS_chr2-1_0685
PAS_chr2-1_0412	794.075	375.745	-1.35309	3.68153e-48	1.38509e-49	Protein of unknown function
PAS_FragB_0046	220.205	103.86	-1.35494	3.18843e-33	2.11201e-34	G1/S-specific cyclin
PAS_chr1-4_0486	262.245	123.525	-1.35589	1.44036e-28	1.14145e-29	Hypothetical protein PAS_chr1-4_0486
PAS_chr1-4_0586	95416.6	44329.3	-1.35992	8.12956e-51	2.87959e-52	Hypothetical protein PAS_chr1-4_0586
PAS_chr3_0227	3277.78	1539.72	-1.36249	1.18397e-51	4.09901e-53	Primary component of eisosomes
PAS_chr4_0853	599.52	278.15	-1.36674	6.37938e-39	3.3831e-40	Hypothetical protein PAS_chr4_0853
PAS_chr2-2_0237	210.625	97.535	-1.37249	8.57501e-28	7.05289e-29	Hypothetical protein PAS_chr2-2_0237
PAS_chr1-4_0168	531.42	244.825	-1.37456	1.26664e-36	7.37629e-38	hypothetical protein PAS_chr1-4_0168
PAS_chr3_0924	213.495	98.015	-1.3758	8.01504e-26	7.13767e-27	Ubiquitin conjugating enzyme, involved in the ER-associated protein degradation pathway
PAS_chr1-1_0002	1146.86	534.56	-1.37992	5.18012e-45	2.20805e-46	Plasma membrane H+-ATPase, pumps protons out of the cell
PAS_chr4_0504	1799.44	827.65	-1.38209	4.09351e-27	3.41603e-28	Protein of unknown function
PAS_chr2-2_0116	1972.59	911.925	-1.38246	1.45056e-42	6.76365e-44	ER associated glutathione S-transferase capable of homodimerization
PAS_chr3_0566	133.36	61.71	-1.38265	3.91886e-25	3.59968e-26	3-phosphoserine aminotransferase
PAS_chr1-1_0113	64.695	29.925	-1.38452	1.40168e-26	1.20337e-27	Subunit of heterotrimeric Replication Protein A (RPA)
PAS_chr3_0119	455.8	210.97	-1.38534	2.16627e-39	1.13147e-40	Putative protein of unknown function
PAS_chr3_0263	107.44	48.865	-1.39682	6.65819e-25	6.23581e-26	Mitochondrial outer membrane protein
PAS_chr1-1_0105	324.925	149.52	-1.39697	3.46851e-43	1.57565e-44	MAP kinase kinase that plays a pivotal role in the osmosensing signal-transduction pathway
PAS_chr2-1_0186	488.56	224.125	-1.39802	8.78697e-38	4.83573e-39	Alpha-tubulin
PAS_chr3_0471	493.685	226.335	-1.39863	3.95577e-40	1.99491e-41	Aspartic beta semi-aldehyde dehydrogenase
PAS_chr1-4_0527	524.64	236.87	-1.4021	4.45644e-35	2.69331e-36	Hypothetical protein PAS_chr1-4_0527
PAS_chr2-1_0668	387.5	177.68	-1.40342	3.6286e-47	1.42326e-48	Vacuolar membrane protein involved in vacuolar polyphosphate accumulation
PAS_chr1-3_0026	114.11	51.765	-1.40556	1.36217e-29	1.03042e-30	Negative regulator of RNA polymerase III
PAS_FragB_0066	439.61	198.39	-1.40791	3.29975e-37	1.87539e-38	Putative transcription factor
PAS_chr3_1209	1153.17	525.84	-1.40919	3.1756e-55	1.0168e-56	hypothetical protein PAS_chr3_1209
PAS_chr3_1058	1420.66	645.44	-1.40985	2.00588e-47	7.74733e-49	Putative integral membrane protein
PAS_chr4_0422	1908.58	834.125	-1.41766	1.20391e-38	6.48091e-40	Subunit VIb of cytochrome c oxidase
PAS_chr1-4_0083	218.775	98.75	-1.42135	1.67446e-43	7.50607e-45	Putative tryptophan 2,3-dioxygenase or indoleamine 2,3-dioxygenase
PAS_chr1-1_0389	125.22	56.285	-1.42591	3.35018e-29	2.58789e-30	Argininosuccinate lyase, catalyzes the final step in the arginine biosynthesis pathway
PAS_chr1-3_0104	3091.78	1393.74	-1.42773	1.27296e-42	5.91009e-44	Aconitase, required for the tricarboxylic acid (TCA) cycle and also independently required for mitoc
PAS_chr3_0983	147.305	65.77	-1.43522	2.15832e-40	1.07549e-41	Actin-associated protein, subunit of a complex (Rvs161p-Rvs167p)
PAS_chr2-1_0721	59.77	25.565	-1.44314	5.45753e-11	1.146e-11	Centromere protein that resembles histones, required for proper kinetochore function
PAS_FragB_0041	287.59	127.325	-1.44489	5.29604e-44	2.34225e-45	hypothetical protein PAS_FragB_0041
PAS_chr3_0286	717.065	318.9	-1.44499	5.00372e-40	2.54342e-41	Hypothetical protein PAS_chr3_0286
PAS_chr1-1_0482	189.685	83.395	-1.44507	3.51855e-30	2.63345e-31	hypothetical protein PAS_chr1-1_0482
PAS_chr4_0338	52.25	22.71	-1.44756	7.32314e-16	1.05663e-16	Peroxisomal 2,4-dienoyl-CoA reductase, auxiliary enzyme of fatty acid beta-oxidation
PAS_chr3_0640	615.435	271.62	-1.44969	1.21685e-37	6.81843e-39	Carboxypeptidase Y inhibitor, function requires acetylation by the NatB N-terminal acetyltransferase
PAS_chr3_0727	38.025	16.79	-1.45082	5.29256e-32	3.7282e-33	Hypothetical protein PAS_chr3_0727
PAS_chr2-2_0156	122.61	53.93	-1.45172	4.51578e-32	3.16294e-33	Hypothetical protein PAS_chr2-2_0156
PAS_chr4_0660	43.545	19.015	-1.45208	8.59217e-19	1.05059e-19	Hypothetical protein PAS_chr4_0660
PAS_chr4_0847	400.275	176.73	-1.45315	1.08268e-44	4.70163e-46	Self-glucosylating initiator of glycogen synthesis, also glucosylates n-dodecyl-beta-D-maltoside
PAS_chr3_0579	1605.31	709.38	-1.45572	4.55983e-55	1.46915e-56	Mitochondrial glycerol-3-phosphate dehydrogenase
PAS_chr2-1_0149	67.26	29.635	-1.45657	4.18847e-37	2.41401e-38	Protein involved in DNA replication
PAS_chr1-1_0220	81.58	36.06	-1.45698	9.31572e-47	3.72853e-48	Transporter of the ATP-binding cassette (ABC) family involved in bile acid transport
PAS_chr2-1_0196	11.575	4.87	-1.45948	1.32012e-07	3.66157e-08	Hypothetical protein PAS_chr2-1_0196
PAS_chr3_0224	35.655	15.59	-1.46271	4.40626e-28	3.58885e-29	DNA-dependent ATPase
PAS_chr2-2_0018	81.655	35.355	-1.47643	4.83194e-31	3.47142e-32	Protein of unknown function
PAS_chr1-3_0153	14.86	6.31	-1.47658	4.26325e-11	8.88142e-12	Plasma membrane pyridoxine (vitamin B6) transporter
PAS_chr3_0953	80.12	34.535	-1.47694	2.65026e-28	2.13739e-29	Putative metalloprotease
PAS_chr3_0013	91.57	39.725	-1.48387	9.21555e-57	2.78477e-58	Lectin-like protein with similarity to Flo1p, thought to be expressed and involved in flocculation
PAS_chr4_0597	235.96	100.96	-1.49488	2.42125e-44	1.06114e-45	Hypothetical protein PAS_chr4_0597
PAS_chr3_0904	40.795	17.2	-1.49933	3.76744e-18	4.75736e-19	Strand exchange protein, forms a helical filament with DNA that searches for homology
PAS_chr3_0456	678.405	290.25	-1.50138	1.78396e-43	8.03264e-45	Glycolytic enzyme phosphoglucose isomerase
PAS_chr2-1_0472	8790.89	3727.43	-1.50766	5.07914e-43	2.32764e-44	Mitochondrial alcohol dehydrogenase isozyme III
PAS_chr3_1183	63.385	25.555	-1.51064	6.40478e-10	1.45988e-10	hypothetical protein PAS_chr3_1183
PAS_chr2-1_0815	327.37	138.34	-1.51104	9.22243e-42	4.37406e-43	hypothetical protein PAS_chr2-1_0815
PAS_chr3_0627	1154.37	486.295	-1.51779	1.45917e-61	3.94214e-63	Protein that binds to cruciform DNA structures
PAS_chr2-2_0022	277.995	117.575	-1.51888	5.70366e-47	2.26001e-48	Ubiquitin-binding component of the Rsp5p E3-ubiquitin ligase complex, functional homolog of Bul2p
PAS_chr4_0404	90.14	37.885	-1.52395	9.89689e-42	4.71375e-43	Protein kinase
PAS_chr4_0197	246.52	103.425	-1.525	9.09607e-47	3.62241e-48	Small subunit of the ribonucleotide-diphosphate reductase (RNR) complex
PAS_chr4_0314	1555.87	648.855	-1.5312	4.71803e-46	1.89779e-47	Phenylpyruvate decarboxylase, catalyzes decarboxylation of phenylpyruvate to phenylacetaldehyde
PAS_chr2-2_0339	38.395	15.965	-1.53354	1.47292e-29	1.11762e-30	Component of the hexameric MCM complex
PAS_chr1-1_0422	1116.27	464.085	-1.5369	2.16983e-60	5.99233e-62	Hypothetical protein PAS_chr1-1_0422
PAS_chr3_0936	518.48	214.6	-1.54522	1.76179e-41	8.4969e-43	3-deoxy-D-arabino-heptulosonate-7-phosphate (DAHP) synthase
PAS_chr3_0470	18.36	7.195	-1.54572	6.792e-08	1.83358e-08	Hypothetical protein PAS_chr3_0470
PAS_chr2-2_0259	103.925	42.98	-1.54597	2.08328e-45	8.71334e-47	Bud neck-localized, SH3 domain-containing protein required for cytokinesis
PAS_chr1-1_0016	191.715	79.33	-1.54962	3.35926e-50	1.20334e-51	transcription factor
PAS_chr1-4_0675	872.24	360.05	-1.54989	5.46605e-62	1.45484e-63	hypothetical protein PAS_chr1-4_0675
PAS_chr1-1_0003	187.025	77.135	-1.55181	2.07432e-49	7.63807e-51	Probable transporter
PAS_chr1-4_0188	734.245	300.51	-1.5621	4.17053e-63	1.07664e-64	Nitric oxide oxidoreductase, flavohemoglobin involved in nitric oxide detoxification
PAS_chr3_1221	134.735	55.04	-1.56382	1.57687e-47	6.02727e-49	hypothetical protein PAS_chr3_1221
PAS_chr1-1_0209	53.605	21.235	-1.56585	4.8896e-14	7.95526e-15	Hypothetical protein PAS_chr1-1_0209
PAS_chr1-4_0584	46.05	18.58	-1.57146	1.32585e-21	1.43808e-22	Lectin-like protein with similarity to Flo1p, thought to be expressed and involved in flocculation
PAS_chr1-1_0490	559.88	227.32	-1.57257	3.51583e-53	1.18203e-54	hypothetical protein PAS_chr1-1_0490
PAS_chr1-1_0202	494.745	200.795	-1.57391	2.27699e-62	6.01487e-64	Subunit of the RNA polymerase II mediator complex
PAS_chr1-4_0329	163.965	65.06	-1.57457	3.25218e-23	3.28667e-24	Hypothetical protein PAS_chr1-4_0329
PAS_chr2-2_0443	257.58	104.545	-1.57528	3.28077e-58	9.51994e-60	Protein that recognizes and binds damaged DNA in an ATP-dependent manner (with Rad16p)
PAS_chr2-2_0223	72.595	29.24	-1.57671	7.75644e-36	4.56353e-37	Hypothetical protein PAS_chr2-2_0223
PAS_chr4_0840	957.16	381.27	-1.57886	7.1577e-45	3.07966e-46	Cytoplasmic glutaredoxin, thioltransferase, glutathione-dependent disulfide oxidoreductase
PAS_chr1-4_0367	1934.23	781.02	-1.57912	6.29547e-54	2.05356e-55	C-5 sterol desaturase, catalyzes the introduction of a C-5(6) double bond into episterol
PAS_FragB_0061	3225.27	1305.99	-1.58049	5.24366e-44	2.3086e-45	Phosphoenolpyruvate carboxykinase
PAS_chr1-1_0107	2112.79	849.54	-1.58204	2.15639e-37	1.21694e-38	NADP(+)-dependent glutamate dehydrogenase
PAS_chr1-4_0369	204.3	74.49	-1.58343	4.87376e-08	1.30305e-08	Hypothetical protein PAS_chr1-4_0369
PAS_chr1-3_0014	123.65	49.505	-1.58931	7.29559e-31	5.29977e-32	Flavin-containing monooxygenase, localized to the cytoplasmic face of the ER membrane
PAS_chr1-1_0464	101.03	39.885	-1.59335	1.48632e-26	1.279e-27	hypothetical protein PAS_chr1-1_0464
PAS_chr4_0641	71.92	28.235	-1.60185	2.39628e-20	2.71902e-21	Essential protein required for sister chromatid cohesion in mitosis and meiosis
PAS_chr1-4_0518	48.045	19.025	-1.60306	4.07246e-32	2.83613e-33	Hypothetical protein PAS_chr1-4_0518
PAS_chr3_0803	455.59	180.33	-1.60672	4.10534e-56	1.27342e-57	Vacuolar aminopeptidase
PAS_chr1-3_0122	1118.62	443.025	-1.61155	1.60123e-57	4.71043e-59	UDP-glucose pyrophosphorylase (UGPase), catalyses the reversible formation of UDP-Glc
PAS_chr3_0208	565.01	221.545	-1.61266	1.27285e-37	7.15771e-39	Hypothetical protein PAS_chr3_0208
PAS_chr4_0773	222.835	87.105	-1.61502	6.79813e-38	3.67319e-39	Hypothetical protein PAS_chr4_0773
PAS_chr4_0688	741.05	290.76	-1.62056	8.31536e-46	3.42798e-47	Mitochondrial succinate-fumarate transporter
PAS_chr1-1_0030	505.485	198.765	-1.62173	1.48172e-55	4.71469e-57	General amino acid permease
PAS_chr4_0366	191.895	74.805	-1.6255	8.85123e-46	3.66661e-47	Protein required for daughter cell separation, multiple mitotic checkpoints and chromosome stability
PAS_chr4_0407	14969.8	5704.39	-1.63228	4.33827e-65	1.06786e-66	Protein of unknown function that associates with ribosomes
PAS_chr2-1_0784	175.435	68.04	-1.63623	9.64786e-45	4.17038e-46	Homeodomain-containing transcriptional repressor
PAS_chr1-3_0027	248.325	96.39	-1.64234	6.41332e-51	2.25884e-52	Protein of unknown function, expression is regulated by phosphate levels
PAS_chr4_0271	576.755	222	-1.64497	9.09075e-56	2.83802e-57	Protein containing GATA family zinc finger motifs
PAS_chr3_0771	447.33	172.06	-1.6495	4.26866e-65	1.04218e-66	Hypothetical protein PAS_chr3_0771
PAS_chr3_0729	43.095	15.875	-1.66956	1.80611e-16	2.49031e-17	Phosphotyrosine-specific protein phosphatase
PAS_chr2-2_0474	54.625	20.48	-1.6737	3.8552e-27	3.20945e-28	hypothetical protein PAS_chr2-2_0474
PAS_chr3_0848	302.235	114.205	-1.67523	2.1894e-59	6.17781e-61	High affinity polyamine permease
PAS_chr3_1009	143.505	53.655	-1.68366	6.59648e-45	2.82499e-46	Hypothetical protein PAS_chr3_1009
PAS_chr4_0320	552.365	206.7	-1.6868	3.01975e-56	9.30641e-58	Hypothetical protein PAS_chr4_0320
PAS_chr2-1_0444	48.255	17.995	-1.68705	3.87504e-33	2.57457e-34	Hypothetical protein PAS_chr2-1_0444
PAS_chr1-4_0055	267.36	100.02	-1.69117	3.85834e-48	1.45933e-49	Clavaminate synthase
PAS_chr1-4_0081	76.445	28.405	-1.69433	7.72263e-44	3.43091e-45	Protein phosphatase required for mitotic exit
PAS_chr1-1_0377	147.86	54.84	-1.7026	9.23062e-46	3.84224e-47	RNA exonuclease
PAS_chr1-1_0399	167.29	61.765	-1.70459	3.28263e-53	1.09706e-54	Hypothetical protein PAS_chr1-1_0399
PAS_chr4_0176	73.37	26.82	-1.71464	1.05225e-38	5.64344e-40	Hypothetical protein PAS_chr4_0176
PAS_chr1-4_0570	12775.8	4684.91	-1.72267	1.55091e-87	2.66917e-89	High-affinity glucose transporter of the major facilitator superfamily
PAS_chr1-1_0012	96.81	34.045	-1.7281	6.88582e-19	8.40574e-20	TFIID subunit (19 kDa), involved in RNA polymerase II transcription initiation
PAS_chr1-4_0181	249.205	90.005	-1.73883	3.05677e-45	1.28462e-46	Nicotinic acid mononucleotide adenylyltransferase, involved in pathways of NAD biosynthesis
PAS_c131_0017	552.79	198.68	-1.74962	4.10797e-78	8.30309e-80	Hypothetical protein PAS_c131_0017
PAS_chr2-2_0329	606.87	217.825	-1.75169	9.91653e-62	2.65923e-63	Adenylosuccinate lyase, catalyzes two steps in the \'de novo\' purine nucleotide biosynthetic pathway
PAS_chr2-2_0064	1453.61	521.485	-1.75169	4.09212e-75	8.59861e-77	Protein of the SUN family (Sim1p, Uth1p, Nca3p, Sun4p) that may participate in DNA replication
PAS_chr4_0624	1023.08	366.985	-1.75324	6.94078e-79	1.3751e-80	Non-essential protein of unknown function required for transcriptional induction
PAS_chr2-2_0094	44.79	15.905	-1.76518	1.95406e-48	7.31258e-50	Chitin synthase II
PAS_chr2-2_0488	209.58	73.94	-1.76839	3.05892e-45	1.29164e-46	hypothetical protein PAS_chr2-2_0488
PAS_chr3_0654	18.845	6.575	-1.77167	6.34491e-25	5.9297e-26	Subunit of a complex with Ctf8p that shares some subunits with Replication Factor C
PAS_chr1-1_0479	7518.61	2632.51	-1.77525	8.5007e-59	2.43266e-60	hypothetical protein PAS_chr1-1_0479
PAS_chr3_0547	769.36	266.105	-1.7834	4.32037e-57	1.28824e-58	Endoplasmic reticulum membrane protein
PAS_chr1-4_0569	3615.52	1263.63	-1.78763	1.68396e-83	3.06664e-85	Primary component of eisosomes
PAS_chr2-1_0643	26.585	9.245	-1.7883	7.29756e-38	3.98686e-39	Protein implicated in Mms22-dependent DNA repair during S phase
PAS_chr1-4_0588	5375.17	1619.04	-1.78875	7.8324e-81	1.47338e-82	Hypothetical protein PAS_chr1-4_0588
PAS_chr3_0236	186.855	64.425	-1.80239	3.05369e-52	1.0511e-53	Elongase
PAS_chr1-4_0082	281.325	97.215	-1.80579	1.01891e-64	2.5284e-66	Putative cytoplasmic protein of unknown function
PAS_chr3_0823	45.645	15.675	-1.80628	3.07799e-47	1.20114e-48	Type II myosin heavy chain, required for wild-type cytokinesis and cell separation
PAS_chr3_1206	1517.2	523.69	-1.80658	1.11058e-55	3.48932e-57	hypothetical protein PAS_chr3_1206
PAS_chr3_0752	144.805	49.725	-1.81435	5.55001e-61	1.52161e-62	Ser/Thr kinase involved in transcription and stress response
PAS_chr1-4_0366	210.44	71.01	-1.82701	2.09526e-49	7.7571e-51	Part of the evolutionarily-conserved CCR4-NOT transcriptional regulatory complex
PAS_chr2-2_0333	98.325	33.13	-1.82937	8.01443e-40	4.08982e-41	Putative kinase
PAS_chr1-1_0155	154.54	51.58	-1.83308	1.51971e-33	9.91448e-35	Nuclear thiol peroxidase, functions as an alkyl-hydroperoxide reductase during post-diauxic growth
PAS_chr2-2_0280	25.77	8.36	-1.8424	9.95056e-15	1.53928e-15	Mitochondrial glycosylase/lyase
PAS_chr4_0926	245.13	81.635	-1.85261	1.3004e-55	4.11173e-57	hypothetical protein PAS_chr4_0926
PAS_FragD_0009	73.395	24.015	-1.86424	3.32574e-37	1.89681e-38	Hypothetical protein PAS_FragD_0009
PAS_chr3_0272	21.065	6.52	-1.86641	3.86093e-11	8.0201e-12	Hypothetical protein PAS_chr3_0272
PAS_chr1-4_0299	582.005	192.515	-1.87061	1.55866e-82	2.90085e-84	Mitochondrial external NADH dehydrogenase, a type II NAD(P)H:quinone oxidoreductase
PAS_chr3_0076	816.665	267.025	-1.87571	4.25542e-50	1.53287e-51	Protein of unknown function, has similarity to Pry1p and Pry3p and to the plant PR-1 class of pathog
PAS_chr1-3_0024	406.995	133.94	-1.87615	9.00883e-69	2.05525e-70	Succinate semialdehyde dehydrogenase
PAS_chr1-1_0118	3849.71	1250.47	-1.89076	3.46339e-65	8.38643e-67	Hypothetical protein PAS_chr1-1_0118
PAS_chr2-1_0103	455.055	146.73	-1.89902	4.29717e-37	2.48526e-38	One of three repressible acid phosphatases, a glycoprotein that is transported to the cell surface
PAS_chr3_0826	2127.51	684.315	-1.90353	4.88333e-84	8.79527e-86	Tetrameric phosphoglycerate mutase
PAS_chr1-4_0282	447.44	142.92	-1.90444	4.90482e-68	1.14842e-69	Histone H1, a linker histone required for nucleosome packaging at restricted sites
PAS_chr3_0763	1312.85	421.585	-1.90678	1.09573e-73	2.32434e-75	Spore-specific water channel that mediates the transport of water across cell membranes
PAS_chr3_0002	274.075	61.055	-1.92056	5.17486e-46	2.0919e-47	Hypothetical protein PAS_chr3_0002
PAS_FragB_0053	213.775	67.095	-1.94736	3.8158e-79	7.48347e-81	Glycine dehydrogenase
PAS_chr4_0191	2318.01	722.055	-1.95523	4.13334e-59	1.17457e-60	Malate synthase
PAS_chr3_0440	811.69	250.05	-1.95601	4.05755e-42	1.90819e-43	Lactate transporter
PAS_chr3_0321	79.465	24.065	-1.96775	7.02448e-34	4.48431e-35	Hypothetical protein PAS_chr3_0321
PAS_chr3_0082	3894.64	1197.82	-1.97407	2.26804e-92	3.31333e-94	Enolase I, a phosphopyruvate hydratase that catalyzes the conversion of 2-phosphoglycerate to phosph
PAS_chr2-1_0307	62.62	18.83	-1.995	4.43594e-34	2.8052e-35	Hypothetical protein PAS_chr2-1_0307
PAS_chr3_0648	413.765	111.955	-2.02139	3.47635e-09	8.4665e-10	Thiazole synthase, catalyzes formation of the thiazole moiety of thiamin pyrophosphate
PAS_chr2-1_0016	64.645	18.695	-2.02282	2.62161e-25	2.39759e-26	2-deoxyglucose-6-phosphate phosphatase, similar to Dog2p, member of a family of low molecular weight
PAS_chr3_0943	1422.81	420.535	-2.02383	9.87888e-97	1.40364e-98	Coproporphyrinogen III oxidase, an oxygen requiring enzyme
PAS_chr4_0578	881.17	256.455	-2.04797	3.50345e-89	5.53877e-91	Carbonic anhydrase
PAS_chr2-1_0512	31.28	8.975	-2.04879	4.48731e-33	2.99035e-34	Subunit of DNA primase, which is required for DNA synthesis and double-strand break repair
PAS_chr4_0138	86.275	24.95	-2.05007	1.06028e-47	4.0315e-49	Small subunit of carbamoyl phosphate synthetase
PAS_chr2-1_0733	35.945	9.445	-2.05038	2.53473e-09	6.11744e-10	Essential light chain for Myo1p, light chain for Myo2p
PAS_chr2-2_0482	27.07	7.645	-2.0593	4.0698e-37	2.33747e-38	hypothetical protein PAS_chr2-2_0482
PAS_chr4_0399	197.445	57.02	-2.06176	2.24485e-86	3.90838e-88	Ferric reductase and cupric reductase
PAS_chr3_0868	1021.3	290.405	-2.07564	4.34978e-50	1.57557e-51	Fructose-1,6-bisphosphatase, key regulatory enzyme in the gluconeogenesis pathway
PAS_chr3_0815	1070.37	306.71	-2.07815	1.88669e-104	2.26538e-106	Protein of unknown function involved in vacuolar protein sorting
PAS_chr1-4_0264	834.315	238.38	-2.08015	1.48919e-88	2.47354e-90	Phosphoglucomutase
PAS_chr1-4_0190	163.495	46.58	-2.0804	1.58027e-68	3.63681e-70	Putative protein of unknown function
PAS_chr3_0693	274.56	75.805	-2.11647	1.49377e-69	3.31816e-71	Tetrameric phosphoglycerate mutase
PAS_chr1-4_0338	526.51	146.025	-2.1176	1.37969e-62	3.61697e-64	Isocitrate lyase, catalyzes the formation of succinate and glyoxylate from isocitrate
PAS_chr1-4_0013	253.185	69.71	-2.13015	7.08521e-101	9.35809e-103	carboxypeptidase Y
PAS_chr3_0599	13.87	3.62	-2.13059	2.61034e-17	3.45294e-18	Essential ATP-binding protein required for DNA replication, component of the pre-replicative complex
PAS_chr4_0626	187.3	50.885	-2.14351	3.13712e-80	6.02689e-82	Transcriptional activator of genes involved in nitrogen catabolite repression
PAS_chr1-3_0017	114.175	31.055	-2.14392	1.1061e-75	2.30206e-77	High-affinity cysteine-specific transporter with similarity to the Dal5p family of transporters
PAS_chr2-1_0827	397.43	107.34	-2.15119	2.81634e-89	4.39613e-91	hypothetical protein PAS_chr2-1_0827
PAS_chr4_0623	193.05	52.105	-2.15573	9.08755e-80	1.76404e-81	Alpha-tubulin
PAS_chr3_0403	388.905	104.75	-2.16046	5.52053e-92	8.28577e-94	Acetyl-coA synthetase isoform
PAS_chr4_0077	267.43	71.345	-2.16918	5.03959e-63	1.31108e-64	Hypothetical protein PAS_chr4_0077
PAS_chr3_0522	525.485	140.68	-2.17254	3.49568e-107	4.12738e-109	Putative protein of unknown function
PAS_chr2-1_0500	25.26	6.575	-2.18644	6.06206e-35	3.67582e-36	B subunit of DNA polymerase alpha-primase complex
PAS_chr4_0153	360.38	94.4	-2.20296	1.6796e-114	1.81506e-116	Phospholipase B (lysophospholipase) involved in phospholipid metabolism
PAS_chr2-2_0299	285.21	74.35	-2.20643	7.18717e-73	1.55336e-74	Plasma membrane ATP binding cassette (ABC) transporter
PAS_chr1-1_0257	3088.48	803.84	-2.20763	1.44689e-90	2.20059e-92	Hypothetical protein PAS_chr1-1_0257
PAS_chr3_0405	84.935	21.855	-2.21163	1.6978e-53	5.57214e-55	Hypothetical protein PAS_chr3_0405
PAS_chr1-4_0389	29.765	7.67	-2.21242	2.44007e-53	8.05706e-55	Protein of unknown function that may interact with ribosomes
PAS_chr3_0243	137.64	35.17	-2.23757	3.30003e-84	5.87758e-86	Polo-like kinase with similarity to Xenopus Plx1 and S. pombe Plo1p
PAS_chr1-3_0016	90.98	22.68	-2.24272	3.3807e-35	2.02287e-36	Multifunctional enzyme of the peroxisomal fatty acid beta-oxidation pathway
PAS_chr2-2_0492	493.51	123.455	-2.26522	1.98871e-80	3.78081e-82	hypothetical protein PAS_chr2-2_0492
PAS_chr1-1_0434	838	207.66	-2.27903	7.99107e-123	7.19628e-125	Zinc finger protein involved in control of meiosis
PAS_chr1-4_0290	247.89	61.09	-2.28531	7.04183e-89	1.14146e-90	Hypothetical protein PAS_chr1-4_0290
PAS_chr4_0361	349.655	75.625	-2.32003	1.61795e-120	1.55416e-122	Hypothetical protein PAS_chr4_0361
PAS_chr4_0851	209.05	49.25	-2.34809	3.48961e-99	4.81855e-101	Hypothetical protein PAS_chr4_0851
PAS_chr4_0686	849.22	200.985	-2.35012	3.69285e-108	4.21238e-110	Vacuolar carboxypeptidase yscS
PAS_chr1-4_0292	2059.17	476.035	-2.3822	1.22265e-119	1.19892e-121	3-phosphoglycerate kinase
PAS_chr1-4_0690	20.095	4.205	-2.38808	3.18836e-15	4.75351e-16	hypothetical protein PAS_chr1-4_0690
PAS_chr2-1_0037	147.38	33.51	-2.39152	2.26815e-67	5.35605e-69	Nitrilase, member of the nitrilase branch of the nitrilase superfamily
PAS_chr2-1_0769	797.095	180.35	-2.41161	8.72384e-99	1.22207e-100	Pyruvate kinase
PAS_chr1-4_0164	789.515	177.2	-2.41439	5.44892e-121	5.12506e-123	Protein of unknown function, has similarity to Pry1p and Pry3p
PAS_chr2-2_0065	1081.02	241.63	-2.42251	2.95719e-64	7.45659e-66	Plasma membrane multidrug transporter of the major facilitator superfamily
PAS_chr2-2_0419	769.07	165.295	-2.48768	2.57459e-145	1.49416e-147	Putative protein of unknown function
PAS_chr2-1_0693	71.265	14.85	-2.49121	1.3542e-44	5.90787e-46	Hypothetical protein PAS_chr2-1_0693
PAS_chr1-3_0099	81.13	17.25	-2.49128	1.54209e-87	2.62313e-89	Transcription factor that activates transcription of genes
PAS_chr1-1_0157	133.42	27.975	-2.49172	1.07928e-49	3.95253e-51	Protein of unknown function, expression is sensitive to nitrogen catabolite repression
PAS_chr3_0126	809.57	171.115	-2.49313	2.08074e-107	2.41511e-109	Hypothetical protein PAS_chr3_0126
PAS_chr4_0666	184.635	39.14	-2.49988	9.10714e-103	1.14819e-104	Predicted protein kinase, overexpression causes sensitivity to staurosporine
PAS_chr1-1_0282	203.02	42.925	-2.51257	1.51085e-130	1.23964e-132	One of two large regulatory subunits of ribonucleotide-diphosphate reductase
PAS_chr2-1_0539	4033.1	845.155	-2.51452	9.42298e-163	4.1486e-165	Hypothetical protein PAS_chr2-1_0539
PAS_chr4_0643	505.89	105.5	-2.52678	2.35306e-115	2.49574e-117	Hypothetical protein PAS_chr4_0643
PAS_chr2-2_0208	5172.93	1048.85	-2.54238	4.93004e-78	1.00633e-79	Hypothetical protein PAS_chr2-2_0208
PAS_chr2-1_0428	551.42	108.54	-2.57364	9.0312e-57	2.71099e-58	One of two nearly identical (see HTB1) histone H2B subtypes
PAS_chr1-1_0378	3939.49	792.12	-2.57563	2.52063e-119	2.52215e-121	Putative transmembrane protein involved in export of ammonia
PAS_chr4_0337	4479.26	881.605	-2.61349	7.60783e-119	7.76464e-121	High-affinity inorganic phosphate (Pi) transporter and low-affinity manganese transporter
PAS_chr3_0811	34.44	6.425	-2.63452	1.42246e-39	7.40122e-41	Hypothetical protein PAS_chr3_0811
PAS_chr2-1_0429	1596.62	298.23	-2.659	5.52259e-89	8.84145e-91	One of two nearly identical (see also HTA1) histone H2A subtypes
PAS_chr2-1_0192	2022.5	374.17	-2.69608	2.96657e-102	3.79949e-104	Protein of unknown function
PAS_chr3_0778	1695.93	313.485	-2.70458	3.27764e-153	1.7054e-155	Hypothetical protein PAS_chr3_0778
PAS_chr2-2_0200	1793.89	300.25	-2.80755	1.64534e-144	1.02072e-146	One of two identical histone H4 proteins (see also HHF2)
PAS_chr3_0303	768.735	131.635	-2.8122	1.22538e-153	6.1306e-156	Aspartic protease, attached to the plasma membrane via a glycosylphosphatidylinositol (GPI) anchor
PAS_chr2-1_0235	25.18	3.785	-2.93135	6.90128e-38	3.75655e-39	Na+/Pi cotransporter, active in early growth phase
PAS_chr2-1_0642	2102.34	322.68	-2.96492	2.16586e-189	6.50147e-192	Hypothetical protein PAS_chr2-1_0642
PAS_chr1-1_0273	442.2	67.975	-2.96565	7.56804e-178	2.72613e-180	Protein tyrosine phosphatase involved in cell cycle control
PAS_chr3_0028	153.545	21.84	-3.07105	2.2085e-139	1.45849e-141	Putative protein with similarity to the allantoate permease (Dal5p) subfamily of the major facilitat
PAS_chr1-1_0284	19.86	2.635	-3.09123	8.92953e-39	4.75336e-40	Putative plasma membrane permease proposed to be involved in carboxylic acid uptake
PAS_chr3_0261	301.9	39.675	-3.18119	1.96823e-131	1.53614e-133	Hypothetical protein PAS_chr3_0261
PAS_chr4_0252	669.385	79.65	-3.31207	1.47573e-122	1.35849e-124	Hypothetical protein PAS_chr4_0252
PAS_chr3_0015	154.325	20.34	-3.38442	2.73081e-139	1.85806e-141	Hypothetical protein PAS_chr3_0015
PAS_chr3_0965	1109.1	127.44	-3.38701	1.22844e-275	1.96668e-278	Glutamate decarboxylase, converts glutamate into gamma-aminobutyric acid (GABA)
PAS_chr4_0157	1214.8	135.64	-3.3944	5.18105e-208	1.14051e-210	Histone variant H2AZ, exchanged for histone H2A in nucleosomes by the SWR1 complex
PAS_chr2-2_0199	1608.14	160.64	-3.55684	1.10107e-213	2.20345e-216	One of two identical histone H3 proteins (see also HHT2)
PAS_chr4_0627	7735.74	752.62	-3.58389	2.21257e-151	1.19551e-153	Plasma membrane localized protein that protects membranes from desiccation
PAS_FragB_0003	39.11	3.695	-3.58418	4.26378e-61	1.16044e-62	Rho GTPase activating protein
PAS_chr1-1_0173	30.325	1.295	-4.00615	6.93742e-18	8.913e-19	Hypothetical protein PAS_chr1-1_0173
PAS_chr3_0987	1350.34	66.865	-4.3752	5.03848e-50	1.83511e-51	Mitochondrial aldehyde dehydrogenase
PAS_chr4_0843	416.015	20.52	-4.50842	4.05685e-134	3.00387e-136	Putative protein-methionine-R-oxide reductase
PAS_chr3_1145	810.845	41.475	-4.54945	0	0	hypothetical protein PAS_chr3_1145
PAS_chr3_0030	2895.47	140.33	-4.62345	0	0	Hypothetical protein PAS_chr3_0030
PAS_chr4_0151	3539.22	147.725	-4.83765	0	0	Hypothetical protein PAS_chr4_0151
PAS_chr1-4_0691	1411.2	51.545	-5.03001	0	0	hypothetical protein PAS_chr1-4_0691
PAS_chr1-4_0327	5280.72	95.54	-5.23402	3.27541e-32	2.26795e-33	Hypothetical protein PAS_chr1-4_0327
PAS_chr1-4_0061	14.135	0	-5.5659	6.97169e-24	6.80845e-25	hypothetical protein PAS_chr1-4_0061
PAS_chr1-4_0410	19.535	0.045	-7.28677	3.87685e-63	9.93068e-65	Putative positive regulator of mannosylphosphate transferase (Mnn6p)
PAS_chr2-1_0706	115.46	0.055	-9.38022	3.74541e-123	3.29794e-125	Putative protein of unknown function
