# Supplementary material for: Impact of PpSpi1, a glycosylphosphatidylinositol-anchored cell wall glycoprotein, on cell wall defects of N-glycosylation-engineered Pichia pastoris
Source: mBio. 2023 Aug 22;14(5):e00617-23. doi: 10.1128/mbio.00617-23 (PMC10653784; doi:10.1128/mbio.00617-23)
Supplement: Table S2 — The expression levels of predicted GPI proteins. [file mbio.00617-23-s0008.xlsx]

## Sheet: Sheet1
Table S2 The expression levels of predicted cell wall GPI proteins.
Protein product	Gene_id	Protein product	Glyco4_1 FPKM(average)	GS115_1 FPKM(average)	Glyco4_2 FPKM(average)	GS115_2 FPKM(average)	Glyco4_3 FPKM(average)	GS115_3 FPKM(average)	Log2(FPKM Glyco4_1/FPKMGS115_1)	Log2(FPKM Glyco4_2/FPKMGS115_2)	Log2(FPKM Glyco4_3/FPKMGS115_3)	Description	Number of predicted N-Glycosylation sites
XP_002491098.1	PAS_chr2-1_0210	XP_002491098.1	2638.88	64.725	3973.84	61.59	6638.67	3657.81	5.34946	6.01169	0.859914	Hypothetical protein PAS_chr2-1_0210	5
XP_002493782.1	PAS_chr4_0359	XP_002493782.1	13.915	0.74	25.185	6.305	53.175	20.18	4.23297	1.998	1.39782	Hypothetical protein PAS_chr4_0359	0
XP_002492239.1	PAS_chr3_0030	XP_002492239.1	1261.94	71.655	139.14	120.74	140.33	2895.47	4.13844	0.204634	-4.3669	Hypothetical protein PAS_chr3_0030	1
XP_002493963.1	PAS_chr4_0972	XP_002493963.1	219.715	17.095	178.335	112.185	4027.43	4330.68	3.68399	0.66871	-0.104734	hypothetical protein PAS_chr4_0972	0
XP_002492215.1	PAS_chr3_0002	XP_002492215.1	113.705	18.025	97.62	12.66	61.055	274.075	2.65722	2.9469	-2.16639	Flocculation related gene	0
XP_002494022.1	PAS_chr4_0584	XP_002494022.1	421.735	110.71	691.835	97.195	652.905	202.715	1.92955	2.83147	1.68742	Aspartic protease, attached to the plasma membrane via a glycosylphosphatidylinositol (GPI) anchor	3
XP_002493998.1	PAS_chr4_0559	XP_002493998.1	3309.24	968.775	5061.06	871.41	5633.9	852.005	1.77226	2.53802	2.7252	Putative chitin transglycosidase, cell wall protein	4
XP_002490884.1	PAS_chr2-1_0005	XP_002490884.1	44.775	14.115	31.735	25.22	65.38	81.095	1.66546	0.331507	-0.310764	Hypothetical protein PAS_chr2-1_0005	2
XP_002489752.1	PAS_chr1-1_0109	XP_002489752.1	82.57	26.7	123.34	31.795	228.905	186.995	1.62878	1.95577	0.291749	Hypothetical protein PAS_chr1-1_0109	6
XP_002492620.1	PAS_chr3_0394	XP_002492620.1	193.825	73.035	158.455	69.6	213.87	83.07	1.40809	1.18691	1.36433	Putative GPI-anchored aspartic protease	12
XP_002492415.1	PAS_chr3_0208	XP_002492415.1	635.415	246.295	288.095	332.52	221.545	565.01	1.36731	-0.206896	-1.35068	Hypothetical protein PAS_chr3_0208	5
XP_002492089.1	PAS_chr2-2_0117	XP_002492089.1	1003.43	430.3	734.995	896.36	1354.72	1069.59	1.22153	-0.286344	0.340944	Hypothetical protein PAS_chr2-2_0117	3
XP_002489780.1	PAS_chr1-1_0135	XP_002489780.1	78.385	37.495	62.65	66.465	93.06	84.585	1.06388	-0.0852803	0.137759	Hypothetical protein PAS_chr1-1_0135	0
XP_002492372.1	PAS_chr3_1157	XP_002492372.1	51.115	25.685	32.24	28.33	53.2	38.26	0.992821	0.186521	0.475589	hypothetical protein PAS_chr3_1157	4
XP_002491059.1	PAS_chr2-1_0172	XP_002491059.1	13.23	6.72	16.545	12.67	20.125	14.63	0.97728	0.384979	0.460059	Hypothetical protein PAS_chr2-1_0172	8
XP_002490701.1	PAS_chr1-4_0565	XP_002490701.1	26.7	15.09	25.43	19.455	31.115	37.915	0.823247	0.38639	-0.285158	Hypothetical protein PAS_chr1-4_0565	1
XP_002493783.1	PAS_chr4_0360	XP_002493783.1	12.02	6.87	17.35	5.565	29.6	20.27	0.807055	1.64048	0.546251	Hypothetical protein PAS_chr4_0360	2
XP_002489568.1	PAS_chr1-3_0226	XP_002489568.1	991.79	567.64	850.135	990.685	1135.27	604.48	0.805058	-0.220734	0.909269	Beta-1,3-glucanosyltransferase, required for cell wall assembly	5
XP_002493099.1	PAS_chr3_0866	XP_002493099.1	21.435	12.495	19.68	20.25	47.445	25.63	0.778618	-0.0411917	0.888423	Aspartic protease, attached to the plasma membrane via a glycosylphosphatidylinositol (GPI) anchor	7
XP_002490358.1	PAS_chr1-4_0242	XP_002490358.1	195.765	117.03	108.715	119.88	166.525	234.08	0.742244	-0.14104	-0.491263	Putative mannosidase, GPI-anchored membrane protein	7
XP_002494332.1	PAS_chr4_0883	XP_002494332.1	576.56	356.215	441.92	281.8	512.115	394.75	0.694722	0.649114	0.375529	Hypothetical protein PAS_chr4_0883	3
XP_002489569.1	PAS_chr1-3_0227	XP_002489569.1	439.46	298.89	707.84	563.01	865.75	513.23	0.556117	0.330263	0.754345	Beta-1,3-glucanosyltransferase, required for cell wall assembly	4
XP_002492523.1	PAS_chr3_0303	XP_002492523.1	31.175	21.57	24.035	63.485	131.635	768.735	0.531363	-1.40128	-2.54594	Aspartic protease, attached to the plasma membrane via a glycosylphosphatidylinositol (GPI) anchor	5
XP_002493785.1	PAS_chr4_0363	XP_002493785.1	20.65	14.755	26.015	19.175	43.06	51.3	0.484938	0.440117	-0.252611	Flocculation related gene	2
XP_002493555.1	PAS_chr4_0151	XP_002493555.1	758.69	550.655	357.23	3729.8	147.725	3539.22	0.462362	-3.38418	-4.58244	Flocculation related gene	1
XP_002490642.1	PAS_chr1-4_0510	XP_002490642.1	4320.98	3141.39	4076.2	3923.08	4353.42	3840.3	0.459959	0.0552363	0.18093	CFEM protein	0
XP_002489950.1	PAS_chr1-1_0293	XP_002489950.1	270.34	200.54	99.875	175.37	244.08	154.37	0.430885	-0.812206	0.660962	Cell wall protein that functions in the transfer of chitin to beta(1-6)glucan	6
XP_002493394.1	PAS_c131_0003	XP_002493394.1	58.39	47.545	99.465	31.37	85.24	50.025	0.296428	1.6648	0.768881	Hypothetical protein PAS_c131_0003	4
XP_002493216.1	PAS_chr3_0973	XP_002493216.1	426.885	352.375	413.45	282.045	395.15	425.6	0.276736	0.551788	-0.107098	Hypothetical protein PAS_chr3_0973	0
XP_002492349.1	PAS_chr3_1155	XP_002492349.1	284.815	262.625	147.785	244.675	128.015	207.84	0.117021	-0.727367	-0.69916	hypothetical protein PAS_chr3_1155	1
XP_002492058.1	PAS_chr2-2_0148	XP_002492058.1	2206.89	2124.24	3128.23	3250.27	2560.05	2637.9	0.0550746	-0.055213	-0.0432151	Cell wall protein that contains a putative GPI-attachment site	3
XP_002490744.1	PAS_chr1-4_0605	XP_002490744.1	23.925	23.69	27.695	16.725	30.565	21.445	0.0142407	0.727619	0.511239	Hypothetical protein PAS_chr1-4_0605	3
XP_002493811.1	PAS_chr4_0384	XP_002493811.1	628.305	751.385	661.665	625.98	569.865	1097.76	-0.258087	0.0799844	-0.945864	Hypothetical protein PAS_chr4_0384	1
XP_002491452.1	PAS_chr2-1_0539	XP_002491452.1	1370.3	1655.57	674.73	2375.88	845.155	4033.1	-0.272836	-1.81608	-2.2546	Hypothetical protein PAS_chr2-1_0539	1
XP_002493784.1	PAS_chr4_0361	XP_002493784.1	58.93	84.13	114.785	144.925	75.625	349.655	-0.513618	-0.336372	-2.209	Hypothetical protein PAS_chr4_0361	4
XP_002493780.1	PAS_chr4_0357	XP_002493780.1	1.13	1.665	15.265	2.74	25.37	25.1	-0.559199	2.47798	0.0154362	Hypothetical protein PAS_chr4_0357	1
XP_002490723.1	PAS_chr1-4_0586	XP_002490723.1	63026.1	103570	60457.9	79174.1	44329.3	95416.6	-0.71659	-0.389097	-1.10598	Hypothetical protein PAS_chr1-4_0586	2
XP_002493557.1	PAS_chr4_0153	XP_002493557.1	105.335	459.715	106.315	462.175	94.4	360.38	-2.12575	-2.12009	-1.93266	Phospholipase B (lysophospholipase) involved in phospholipid metabolism	14
XP_002490879.1	PAS_FragB_0067	XP_002490879.1	43.675	273.66	19.015	32.02	18.76	15.565	-2.6475	-0.751835	0.269354	Mucin-like protein	3
XP_002492223.1	PAS_chr3_1145	XP_002492223.1	31.59	253.045	44.915	501.345	41.475	810.845	-3.00185	-3.48053	-4.28911	hypothetical protein PAS_chr3_1145	2
XP_002491941.1	PAS_chr2-2_0482	XP_002491941.1	0.605	635.02	1.275	138.625	7.645	27.07	-10.0357	-6.76455	-1.82411	Flo11, Flocculation related gene	2
