# Supplementary material for: Impact of PpSpi1, a glycosylphosphatidylinositol-anchored cell wall glycoprotein, on cell wall defects of N-glycosylation-engineered Pichia pastoris
Source: mBio. 2023 Aug 22;14(5):e00617-23. doi: 10.1128/mbio.00617-23 (PMC10653784; doi:10.1128/mbio.00617-23)
Supplement: Table S3 — Statistics of genus and species having the proteins with conserved 41-residue fragment. [file mbio.00617-23-s0009.xlsx]

## Sheet: Sheet1
Table S3 Information of the proteins with conserverd fragment.
Scientific Name	Per. ident	GeneBank number	sequence	Predicted GPI modification site	Number of predicted N-Glycosylation sites	With signal pepitide	Consereved fragment	Description
[Candida] glabrata	74.36	KAH7585851.1	MQLSVLLTLLGAAASVNGQFQNATSVSSISSAEVSHHDDHHLHTFTSTRIEVVSEFTTYCPEATTFSYNNKTVIVTKPTTLTITDCPCTMTHIERDDHHHHSEEKHHSSEIAATYHNTSTTTTTTCITDCPTVGPHAVHPEDHKPVSSSVAAESKVESKAASETKKVTATHHETTGSLRTSHTENAKATKSSSSLPVTVQTTNGAGHLQMASLFLTLAMMLTTF	203	3	YES	VVSEFTTYCPEATTFSYNNKTVIVTKPTTLTITDCPCTMTH	Human pathpgen, the second or third most common cause of candidiasis as an opportunistic pathogen.
[Candida] glabrata	72.5	KTB22966.1	MQLSVLLTLLGAAASVNGQFQNATSASSVSSAEVSHHDDHHLHTFTSTRIEVVSEFTTYCPEATTFSYNNKTVIVTKPTTLTITDCPCTMTHIERDDHHHHSEEKHHSSEIAATYHNTSTTTTTTCITDCPTVGPHAVHPEDHKPVSSSVAAESKVESKAASETKKVTATHHETTGSLRTSHTENAKATKSSSSLPVTVQTTNGAGHLQMASLFLTLAMMLTTF	203	3	YES	VVSEFTTYCPEATTFSYNNKTVIVTKPTTLTITDCPCTMTH	Human pathpgen, the second or third most common cause of candidiasis as an opportunistic pathogen.
[Candida] glabrata	72.5	XP_447538.1	MQLSVLLTLLGAAASVNGQFQNATSASSISSAEVSHHDDHHLHTFTSTRIEVVSEFTTYCPEATTFSYNNKTVIVTKPTTLTITDCPCTMTHIERDDHHHHSEEKHHSSEIAATYHNTSTTTTTTCITDCPTVGPHAVHPEDHKPVSSSVAAESKVESKAASETKKVTATHHETTGSLRTSHTENAKATKSSSSLPVTVQTTNGAGHLQMASLFLTLAMMLTTF	203	3	YES	VVSEFTTYCPEATTFSYNNKTVIVTKPTTLTITDCPCTMTH	Human pathpgen, the second or third most common cause of candidiasis as an opportunistic pathogen.
[Candida] glabrata	72.5	UCS21334.1	MQLSVLLTLLGAAASVNGQFQNATSASSISSAEVSHHDDHHLHTFTSTRIEVVSEFTTYCPEATTFSYNNKTVIVTKPTTLTITDCPCTMTHIERDDHHHHSEEKHHSSEIAATYHNTSTTTTTTCITDCPTVGPHAVHPEDHKPVSSSVAAESKMESKAASETKKVTATHHETTGSLRTSHTENAKATKSSSSLPVTVQTTNGAAHLQMASLFLTLAMMLTTF	203	3	YES	VVSEFTTYCPEATTFSYNNKTVIVTKPTTLTITDCPCTMTH	Human pathpgen, the second or third most common cause of candidiasis as an opportunistic pathogen.
Akanthomyces lecanii RCEF 1005	78.05	OAA75268.1	MKFFAATAALVGLAAAHNNATSTGEVVWTTEVVTAYTTYCPAPTTVVVNNKTHTVTEATTLTITDCPCTISKPHTATGVPTTQRPGKPTGTGVVPTGNKPTGPSTSAPSGTAPPQVGAAAAVAPFGAAALAALAML	110	2	YES	VVTAYTTYCPAPTTVVVNNKTHTVTEATTLTITDCPCTISK	Entomopathogenic fungus capable of infecting various pest insects
Aplosporella prunicola CBS 121167	68.29	XP_033402981.1	MRFSAIAAAAALTIDVSAQNDTAPASYVTEVLTAYTTYCPEPTEIAHNGKTYTVTEASTLTITDCPCTVSKPVFTSVVTSCASCASDTPGSPAVPTSSGIVISDASSWPAPTSKPVLPTGGNGTASFSKPGLPSASGPASVPGSPASGTSGSGASTPVTTPPTFTGAASKVFAASGAGLAAVFGFAAYLL	166	2	YES	VLTAYTTYCPEPTEIAHNGKTYTVTEASTLTITDCPCTVSK	Human canker pathogen
Aureobasidium pullulans EXF-150	65.85	XP_029764670.1	MKSFGVIALAASASAAYINGTAPANGTVYTTEIVTALTTYCPAATTVVQNGKTYTVSSATTLTITDCPCTVVKTMAPSATGSSNGTASATKPAIYTGAANNVVAAGYGLAALGAAVVLL	97	3	YES	IVTALTTYCPAATTVVQNGKTYTVSSATTLTITDCPCTVVK	A ubiquitous and generalistic black, yeast-like fungus that can not cause any symptoms of disease
Brettanomyces bruxellensis	76.92	XP_041139476.1	MQFSYLAPLALAAVAAADYTNSTDVTTIVTEFTTYCPEATTFAVNNKTYTVTGKTTLTITDCPCTIHPATSTPSKSTLATSSATSSEANTLSTATGAAAKAGVAGLAALAGAAAYLL	96	2	YES	IVTEFTTYCPEATTFAVNNKTYTVTGKTTLTITDCPCTIHP	A yeast associated with the Senne valley near Brussels, Belgium
Brettanomyces bruxellensis AWRI1499	76.92	EIF46619.1	MXFSYLAPLALAAVAAADYTNSTDVTTIVTEFTTYCPEATTFAVNNKTYTVTGKTTLTITDCPCTIHPATSTPSKSTLATSSATSSEANTLSTATGAAAKAGVAGLAALAGAAAYLL	96	2	YES	IVTEFTTYCPEATTFAVNNKTYTVTGKTTLTITDCPCTIHP	A yeast associated with the Senne valley near Brussels, Belgium
Candida albicans	51.22	CAWG_05341	MFKFVIYLFTFIAFATANYTTWSLVTDYTTYCPQSTEITVNNSIITITGPTTLTITGECTLDYVATVEAAPSSIPSNITV IESNGASKLNLRSLAGAGLVAAIFIAFI	84	3	YES	LVTDYTTYCPQSTEITVNNSIITITGPTTLTITGECTLDYV	Human pathogen, an opportunistic pathogenic yeast that is a common member of the human gut flora
Candida auris	60.98	B9J08_002159	MKFSTVAAAAALTGAASAHANTTVTTHIVVTDYTTYCPEPTHVVVNNKTITVTEATTLTVTGPCTIPTTIVQPAPTPTQP GPGGPAPTKPGPGETAPTTTAPESKPPASSSQPSSIAGVSTAPNNAGKAAVGAAAGLAAIAAALV	125	2	YES	VVTDYTTYCPEPTHVVVNNKTITVTEATTLTVTGPCTIPTT	Human pathogen, cause candidiasis in humans.
Cladophialophora carrionii	58.54	CLCR_03114	MKVTAAVAAVAAFASTASAGVATWSDWSSSTTTTTTPAAAAKTTTSSHSWADWTTSSSAAAATTTTVKSVADSSTHTWAD WSSSAPVSYTTTVVSAITTYVPGATSFNHAGKTYEISSATTLTITDCPCTISVPVYTKTSTSCSTPEASATWSDWTTSTA EVATSYTPVAAESTTAVWSSYAPSSTVAAVATYTGAANALVANVGAGLAGVGAIAAFLL	195	0	YES	VVSAITTYVPGATSFNHAGKTYEISSATTLTITDCPCTISV	Human pathogen, a dimorphic pathogen that changes states from a mycelial form to a muriform, yeast-like state once it invades its host.
Cladophialophora immunda	65.85	PV07_06551	MKVTASIIAVAALASSASAGVASTWADWSSSTTTTTTTTTKASVAATSTHTWEDWTSSTTTTTTTKASVAAESTHTWADW TSSVAPVSYTTTVADTSSSVAAVSTGTWGDWSSTSVAAVSTTYTPVAAASTTSAAWSSYAPSSVAPAVATYTGAANALVA NVGAGLAGVGAIAAFLL	153	0	YES	VVGAITTYCPYATKFTHAGKTYEVTSATTLTITDCPCTISV	An ascomycotal species belonging to the group of the black yeasts
Cladophialophora psammophila	65.85	A1O5_00164	MKVAASLVAVAALASSASAGVASTWLDWTSSTTTTTPAAPAKTSTTTKAYTTWADWTSSAKTTTTTKAPVAASSTHTWAD WTSSEAPVSYTTTVVGAITTYCPYATKFTHAGKTYEVTSATTLTITDCPCTISVPVYTKTSTSCSSSVAAVSTGTWADWS STSVAVTSSVYTPVAAASTSSAAWSSYAPSSVAPAVATYTGAANALVANVGAGLAGVGAIAAFLL	201	0	YES	VVGAITTYCPYATKFTHAGKTYEVTSATTLTITDCPCTISV	Human pathogen, involved in human disease ranging from mild cutaneous lesions to cerebral abscesses
Claviceps purpurea	69.29	CPUR_06272_t1	MKYATALIAAAVGAQAWSSKNGTQVVTEVVDQYVTYCPGPTHITHGDKVYTVTKPTTLTITNCPCTITRPVVSTSAVVCH TCTAAPSNPANTEPAATVPAPAPTGGLVMTPTKGQPSTVPTAGAGKAAALSGAGLAGIVGLAAFVL	123	1	YES	VVDQYVTYCPGPTHITHGDKVYTVTKPTTLTITNCPCTITR	Human pathogen, can cause ergotism in humans and other mammals.
Coccidioides posadasii	65.85	CPC735_054180	MRFSIAASAILAAGATASYVNTNATSVVTEVVTAYTTYCPGPTTLTHGTNTYTVTEATTLTITDCPCTVTRPIITSTVTE CNDCPPAATGTGVIPPPVNPPVFPNGTAVQPPQQPSGTGNLPSNTIPAPPDFTGAGSRVVAGAGAGLAGVLGLAFLL	134	2	YES	VVTAYTTYCPGPTTLTHGTNTYTVTEATTLTITDCPCTVTR	Human pathogen, the causative agent of coccidioidomycosis, or valley fever in humans
Colletotrichum graminicola	60.98	GLRG_04294_t1	MKFSAAALVLAATGALAHKNVTYVTEVVSSYTTYCPAATVITHGDKTYTVTSATTLTITDCPCTVTKPVITSAVVQCDNC AAPTKNGTVPIATPVISKPTIPATGAITPTKPVSVPTAGAGKAAALSGAGLAGVLGIAAFVL	119	2	YES	VVSSYTTYCPAATVITHGDKTYTVTSATTLTITDCPCTVTK	A fungal plant pathogen causes plant disease Anthracnose Leaf Blight.
Coniosporium apollinis CBS 100218	80	XP_007782640.1	MKSDFSVFALFTAGLSCLSQVAAYTTPVGEPSGNPIFNPGLSDIVPAGQSYTITWDPTTEGTVTIVLLRGPAENIKPLYAIAEEVENSGTYVWTPSTDLEADKKGYGIQLIVDATGQYQYSTQFGISNPDYKPSSSSSHIATVTSTLSHAPSSSASKTADVHAGHVSSSSNSTAYTTQVVTAYTTYCPEPTSVVMNNKTYTVTAPTTLTISDCPCTISVPVTSTPATISSAPTHAMSSGYPMGNSTVVMPTGGMTVPASLRTSTRGSPTASVSPIVSVPAEDAAGRMAVGLGAVAAAVVAAFAL	282	3	YES	VVTAYTTYCPEPTSVVMNNKTYTVTAPTTLTISDCPCTISV	Human pathogen cause fatal brain infection in perfectly healthy individuals
Cordyceps fumosorosea ARSEF 2679	78.05	XP_018701363.1	MKFFVATAALVGLTAAHKNATGTGEVVWTTEVVTAYTTYCPAPTTVVVNNKTHTVTEATTLTITDCPCTISKPHTPTGGVPVTTNPAKPTGTGAIPTGPSTKPTSPPQVGGAAAAVPFGAAALAALAML	111	2	YES	VVTAYTTYCPAPTTVVVNNKTHTVTEATTLTITDCPCTISK	Entomopathogenic fungi
Cordyceps javanica	78.05	TQV93276.1	MKFFAATAALVGLAAAHNNATSTGEVVWTTEVVTAYTTYCPAPTTVVVNNKTHTVTEATTLTITDCPCTISKPHTGTGVPTGNPPKPTSNNPGKPTGTGAIPTGPKPTTTNQPPQVGGAAAVAPFGAAALAALAML	118	2	YES	VVTAYTTYCPAPTTVVVNNKTHTVTEATTLTITDCPCTISK	Entomopathogenic fungi
Cryomyces minteri	70.73	TKA44821.1	MRFSIAAAAIVFVAGVSAASNDTLPVYVTEVVTAYTTYCPAPTSIVHGNQTYTVTEATTLTITNCPCTITKPATSAAATSTLVAPLSSSAVVAPVSSTPVYTNGTIVATSASSGAVVATRSATSSPVATYTGAANKAFAASGAGLAAVFGLVAYAL	132	3	YES	VVTAYTTYCPAPTSIVHGNQTYTVTEATTLTITNCPCTITK	A fungus of uncertain placement in the class Dothideomycetes, division Ascomycota
Cryomyces minteri	70.73	TKA76409.1	MRFSIAAAAIVFVAGVSAASNDTLPVYVTEVVTAYTTYCPAPTSIVHGNQTYTVTEATTLTITNCPCTITKPATSAAATSTLVAPLSSSAVVAPVSSTPVYTNGTIVATSASSGAVVATRSATSSPVATYTGAANKAFAASGAVLAAVFGLVAYAL	132	3	YES	VVTAYTTYCPAPTSIVHGNQTYTVTEATTLTITNCPCTITK	A fungus of uncertain placement in the class Dothideomycetes, division Ascomycota
Cyberlindnera fabianii	79.49	ONH69993.1	MYTKALTLAALASIASAAYSNGTVVTVTSDIVVTEFTTYCPLPTTIVTNNKTIVVESPTTLTITDCPCTIKTTDTTVIDTTTAPGEGEKTTPVAPAPGTTEEGPETTTAATVTTKEETSSAPIITQSEGAAAKLGAAGVAVAAGIAAALF	129	2	YES	VVTEFTTYCPLPTTIVTNNKTIVVESPTTLTITDCPCTIKT	Human pathogen, has been related to septicemia in several reports in recent years.
Cylindrodendrum hubeiense	73.17	KAF7549520.1	MGLSSRVAIVGSLLAARFAEASPYSGIASNTTAGHVVYTTEVVTALTTYCPAATTLTYNDKTYTISTATTLTITDCPCTISKPVTPTTSSTPKDECAEECYDAYNKCRGQANANRATCASEYASCLGYSPFGDDGSLITPTACSKTAGATTTPAGPVYTTEVVTAFTTYCPEATTLSYGNKTYTITEPTTFTITDCPCTISKPVSTPASKPVTKPVYTTEVVTAITTYCPEPTTLTYNNMTYTITEPTTFTVTNCPCTVTKPLVPTSAVPTTPASECPEMCSNAYNKCRGQSGANMSTCAAEYASCLGYSPFKDGSLITPTACSTGASASVTAPGSATAPGAGTGTGSGSSPTTPAAIPAGAAGVVAPGGLLLALGALIMV	361	3	YES	VVTAFTTYCPEATTLSYGNKTYTITEPTTFTITDCPCTISK	/
Debaryomyces hansenii	53.66	DEHA2A07920g	MKFSTVAAAAALTGAASAHANTTVTTHIVVTDYTTYCPEPTHVVVNNKTITVTEATTLTVTGPCTIPTTIVQPAPTPTQP GPGGPAPTKPGPGETAPTTTAPESKPPASSSQPSSIAGVSTAPNNAGKAAVGAAAGLAAIAAALV	125	2	YES	VVTDYTTYCPEPTHVVVNNKTITVTEATTLTVTGPCTIPTT	Human pathogen, also known as Candida famata, it accounts for up to 2% of invasive candidiasis cases.
Diaporthaceae sp. PMI_573	75.61	KAH8768117.1	MKFSAAVVLAVAAGASAWENVTYTTEVVTALTTYCPEATTFAHAGTTYTVSEATTLTITDCPCTISKPVTTHTSVACSTCAAPSPPVYPNGTAPAVPTTPVGTGGGSVPTTTGTSPEATSPPIVTAGAGKAAAMSGAGLAGVLGMAAFFL	126	2	YES	VVTALTTYCPEATTFAHAGTTYTVSEATTLTITDCPCTISK	A fungal plant pathogen
Diaporthe helianthi	70.73	POS79460.1	MKFSAAALLAVAAGVSAHAAHENVTYTTEVVTALTTFCPEATTFAHAGTTYTISEATTLTITDCPCTISKPVTTVTSVACSTCAAPSPPVYPNGTAPAAVPTNPVGTGGGSIPTTTTTGSSSETTAPVVTAGSGRAAALSGAGLAGVLGLAAFFL	132	2	YES	VVTALTTFCPEATTFAHAGTTYTISEATTLTITDCPCTISK	A fungal plant pathogen that causes Phomopsis stem canker of sunflowers
Exophiala oligosperma strain	63.41	PV06_02696	MKYTATLAAVAAFAVSANAGVVATTTTVNAWEDWTSTTTTTTTTTTKTTTTTVPVKPATTTTVNAWEDWTSTTTTTTPVK PATTTSAEGVWGDWTTTSVPASWTTAVVSTITTYVPGPTNIVHAGKTYSCTGATTLTITDCPCTISVPVWTKTATSCSTP AAAVTTWTKPAGEASWSKPVAPAETSTAPAAPVWTYAPSSANPVAPATYTGAANALNVGAGLAGVGAIAAFLL	211	0	YES	VVSTITTYVPGPTNIVHAGKTYSCTGATTLTITDCPCTISV	Human pathogen, predominantly in immunocompromised hosts
Exophiala spinifera	63.41	PV08_11231_t1	MKFTTTVAAVAALAVSAHAATTTSETGAWDDWTSSTTSTTTKKTTTTTVATTSATGVWDDWTTTTTTTTTSSDPAWADWT TTASTTSAKTTTTTTSGAVVWGDWTTTSAPASWTTKVVSTITTYVPGPTNIVHAGKTYSCTGATTLTITDCPCTISVPVW TKTATSCSTPVAAVTTWGTWGTPVAPASTSTPVAPVWTYTPSSSLPVAPATYTGAANALNVGAGLAGVGAIAAFLL	214	0	YES	VVSTITTYVPGPTNIVHAGKTYSCTGATTLTITDCPCTISV	Human pathogen，one of the etiological agents of human chromoblastomycosis
Fonsecaea pedrosoi	65.85	Z517_10248	MKVTASIIAVAALASSASAGVASSWADWSSTTTTTTTTTTTTKVPVAAETTHTWADWTSTTTTTTTTTKVPVAPESTHTW GDWTTSSAPVSYTTTVVGAITTYCPYATKFTHAGKTYEVTSATTLTITDCPCTISVPVYTTTSTSCSSVAAESTGTWGDW SSVPVEVSTSTPVAAATTSSAAWSSYAPSSVAPAVATYTGAANALVANVGAGLAGVGAIAAFLL	200	0	YES	VVGAITTYCPYATKFTHAGKTYEVTSATTLTITDCPCTISV	Human pathogen, one of several main causative agents of human chromoblastomycosis
Fusarium avenaceum	73.17	KAH6969912.1	MSFFKAAAAAGLLIGAAQASPYAVYGNGTHYTTEVVTATTTYCPGPTTLTYGDKTYTVTEATTLTVTDCSFTVTHPIKPTKPVLPPVVYTTEVLTAITTYCPEPTTLTHGNKTYTVTEPTTFTITDCPCTVTKPQSEHPYPVPTPGKPGKPEHPGKPVVPGPHPTAPAPGNPGKPVEPEHSAPPATTGPVPVNPTGTYPVPEGTQPAVVTAAAGRIAPAGILAFIGAIALF	211	3	YES	VLTAITTYCPEPTTLTHGNKTYTVTEPTTFTITDCPCTVTK	A fungal plant pathogen of stored broccoli
Fusarium avenaceum	73.17	KIL89820.1	MSFFKAAAAAGLLIGAAQASPYAVYGNGTHYTTEVVTATTTYCPGPTTLTYGDKTYTVTEATTLTVTDCSFTVTHPVKPTKPVLPPVVYTTEVLTAITTYCPEPTTLTHGNKTYTVTEPTTFTITDCPCTVTKPQSEHPYPVPTPGKPGKPEHPGKPVVPGPHPTAPAPGNPGKPVEPEHSAPPATTGPVPVNPTGTYPVPEGTQPAVVTAAAGRIAPAGILAFIGAIALF	211	3	YES	VLTAITTYCPEPTTLTHGNKTYTVTEPTTFTITDCPCTVTK	A fungal plant pathogen of stored broccoli
Fusarium avenaceum	73.17	KAG5659389.1	MSFFKAAAAAGLLIGAAQASPYAVYGNGTHYTTEVVTATTTYCPGPTTLTYGDKTYTVTEATTLTVTDCSFTVTHPVKPTKPVLPPVVYTTEVLTAITTYCPEPTTLTHGNKTYTVTEPTTFTITDCPCTVTKPQSEHPYPVPTPGKPGKPGKPEHPGKPVVPGPHPTAPAPGNPGKPVEPEHSAPPATTGPVPVNPTGTYPVPEGTQPAVVTAAAGRIAPAGILAFIGAIALF	214	3	YES	VLTAITTYCPEPTTLTHGNKTYTVTEPTTFTITDCPCTVTK	A fungal plant pathogen of stored broccoli
Fusarium coffeatum	75.61	XP_031012442.1	MAFLKAAAAGLLLGAANASPHYPVYGNGTQYTTEVVTAITTYCPAPTTLTYGDKTYTVTKETTLTITDCPCTISHPLKPTKPIIPVPTVVYTTEVLTAITTYCPEPTTLTHGNKTYTVTEPTTLTITDCPCTVTKSQTEHYPQPTPGKPGKPGHPGKPEGPGPHPTAPAPVPGKPEQPKPEPGHPEAPQTTGPVPVNPTSDYSPPEGTSPAIVTAAAGRIAPAGVLAFIGAIALF	215	3	YES	VLTAITTYCPEPTTLTHGNKTYTVTEPTTLTITDCPCTVTK	A fungal plant pathogen
Fusarium culmorum	75.61	QPC62434.1	MSFFKAAAAAGLLIGAANATPHYAAYGNGTEYTTEVVTAITTYCPAPTTLTYGDKTYTVTKETTLTITDCPCTISHPLKPTKPVIPVPPVVYTTEVLTAITTYCPEPTTLTHGNKTYTVTKPTTLTITDCPCTVTKPQTEHYPQPTPGKPEVPAPHPTAPAPGKPEYPQPGHPEAPHTTGPVPVNPTDSSPPEGTNPAVVTAAAGRIAPAGLLAFIGALAFF	202	3	YES	VLTAITTYCPEPTTLTHGNKTYTVTKPTTLTITDCPCTVTK	A fungal plant pathogen and the causal agent of seedling blight, foot rot, ear blight, stalk rot, common root rot and other diseases of cereals, grasses, and a wide variety of monocots and dicots
Fusarium decemcellulare	70.73	KAF5008073.1	MGFTTRATLAGLLVGAAQASPYGYGNGNGTHYTTEVVTAVTTYCPGPTTLTYDDKTYTITEATTLTITDCPCTITKPAKPTSTGDECAESCYEAYNKCRTGADANMSYCAAKFADCLGYNPFEDGSLVTPTACSKKPEPTGPVYTEVITSLTTYCPGPTTMTYQDKTYTVTEETTLTIPCTTSVPVKPHYTTEVLTAITTYCPEPTTLTYNNKTYTVDKPTTYTITDCPCTVSKPVGPQPSAPSKDCAEMCTDKYNKCRSSPAANQATCAAEYAQCLGYNPFGSNGSFVTPTACHGPAPTGPAPTAPAPTGGAPPTYTAPVVPSGTEPPVVTAAAGRIAPAGVLALVGAIALF	333	3	YES	VLTAITTYCPEPTTLTYNNKTYTVDKPTTYTITDCPCTVSK	A fungal plant pathogen associated with branch cankers, galls, and dieback of tropical trees
Fusarium duplospermum	70.73	RSL63184.1	MGFTTRAAVAGLLLGAAKASPVYGNGTIAYTTEVVTALTTYCPAATTLTYNDKTYTITKATTLTITDCPCTISKPAKPTATVPHWSCANMATCAAEYAKCLGYSPFGDDGSLVTPTACSATGPAPTGPVATPTGGNPPVVTAGAGRIAPAGMLVALGAIALF	142	1	YES	VVTALTTYCPAATTLTYNDKTYTITKATTLTITDCPCTISK	A fungal plant pathogen
Fusarium equiseti	75.61	CAG7563129.1	MAFLKAAAVAGLLIGAANASPHYPVYGNGTQYTTEVVTAITTYCPAPTTLTYGDKTYTVTKETTLTITDCPCTISHPLKPTKPIIPVPTVVYTTEVLTAITTYCPEPTTLTHGNKTYTVTEPTTLTITDCPCTVTKSKTEHYPQPTPGKPGHPGKPEGPGPHPTAPAPVPGKPEQPKPEPGHPEVPQTTGPVPVNPTGDYSPPEGTSPAIVTAAAGRIAPAGILAFVGAIALF	213	3	YES	VLTAITTYCPEPTTLTHGNKTYTVTEPTTLTITDCPCTVTK	A fungal plant pathogen, a weak plantpathogen on cereals
Fusarium euwallaceae	73.17	RTE82561.1	MGFTTRAAVAGLLLGAAKASPVYGNGTIAYTTEVVTALTTYCPAATTLTYNDKTYTITKATTLTITDCPCTISKPAKPTATGPPKDACAEHCYEAYNECRTGSGANMATCAAKYAECLGYSPFGDDGSLVTPTACSKKPAPTKPVYTTEVLTAITTYCPEPTTLSYNNKTYTITKPTTLTITDCPCTVSKPHGPAPSVPAHDCAKECTEAYNSCRTGPGANMATCAAKYAQCLGYSPFGDDGSLKTPTACSATGPAPTGPAPTGPAPTGPAPTGPAPTGPAPTDYAPPVVPGNDCPKECSEAYNKCRTGSGANMATCAAEYAKCLGYSPFGEDGSLITPTACSATGPAPTGPAATPTASNPPVVTAGAGRIAPAGMLVALGAIALF	366	2	YES	VLTAITTYCPEPTTLSYNNKTYTITKPTTLTITDCPCTVSK	A fungal plant pathogen
Fusarium flagelliforme	75.61	XP_045981396.1	MAFFKAAAAAGLLIGAANASPHYPVYGNGTQYTTEVVTAITTYCPAPTTLTYGDKTYTVTKETTLTITDCPCTISHPLKPTKPIIPVPTVVYTTEVLTAITTYCPEPTTLTHGNKTYTVTEPTTLTITDCPCTVTKSQTEHYPQPTPGKPGHPGKPEGPGPHPTAPAPVPGKPEQPKPEPGHPEAPQTTGPVPVNPTGDYSPPEGTSPAIVTAAAGRIAPAGVLAFIGAIALF	213	3	YES	VLTAITTYCPEPTTLTHGNKTYTVTEPTTLTITDCPCTVTK	A fungal plant pathogen
Fusarium floridanum	73.17	RSL90060.1	MGFTTRAAVAGLLLGAAKASPVYGNGTIAYTTEVVTALTTYCPAATTLTYNDKTYTITKATTLTITDCPCTISKPAKPTATGPPKDACAEHCYEAYNECRTGPGANMATCAAKYAECLGYSPFGDDGSLVTPTACSKKPAPTKPVYTTEVLTAITTYCPEPTTLSYNNKTYTITKPTTLTITDCPCTVSKPHGPAPSVPAHDCAKECTEAYNSCRTAPGANMATCAAKYAQCLGYSPFGDDGSLKTPTACSATGPAPTGPAPTGPAPTGPAPTGPAPTGYAPPVVPGNDCPKECSEAYNKCRSGSGANMATCAAEYAKCLGYSPFGEDGSLITPTACSATGPAPTGPVATPTASNPPVVTAGAGRIAPAGMLVALGAIALF	361	2	YES	VLTAITTYCPEPTTLSYNNKTYTITKPTTLTITDCPCTVSK	A fungal plant pathogen
Fusarium graminearum PH-1	75.61	XP_011325631.1	MSFFKAAAAAGLLIGAANATPHYAAYGNGTEYTTEVVTAITTYCPAPTTLTYGDKTYTVTKETTLTITDCPCTISHPLKPTKPVIPVPPVVYTTEVLTAITTYCPEPTTLTHGNKTYTVTKPTTLTITDCPCTVTKPQTEHYPQPTPGKPGHPGKPEIPAPHPTAPAPGKPEYPQPGHPEAPHTTGPVPVNPTGSSPPEGTNPAVVTAAAGRIAPAGLLAFIGVLAFF	208	3	YES	VLTAITTYCPEPTTLTHGNKTYTVTKPTTLTITDCPCTVTK	A fungal plant pathogen
Fusarium kuroshium	73.17	RMJ17527.1	MGFTTRAAVAGLLLGAAKASPVYGNGTIAYTTEVVTALTTYCPAATTLTYNDKTYTITKATTLTITDCPCTISKPAKPTATGPPKDACAEHCYEAYNECRTGAGANMATCAAKYAECLGYSPFGDDGSLVTPTACSKKPAPTKPVYTTEVLTAITTYCPEPTTLSYNNKTYTITKPTTLTITDCPCTVSKPHGPAPSVPAHDCAKECTEAYNSCRTGPGANMATCAAKYAQCLGYSPFGDDGSLKTPTACSATGPAPTGPAPTGPAPTGPAPTGPAPTGYAPPVVPGNDCPKECSEAYNKCRTGSGANMATCAAEYAKCLGYSPFGEDGSLITPTACSATGPAPTGPAATPTASNPPVVTAGAGRIAPAGMLVALGAIALF	361	2	YES	VLTAITTYCPEPTTLSYNNKTYTITKPTTLTITDCPCTVSK	A fungal plant pathogen causes a disease named Fusarium dieback
Fusarium langsethiae	75.61	KPA41696.1	MSFFKAAAAAGLLIGAANASPHYAAYGNGTQYTTEVVTAITTYCPAPTTLTYGDKTYTVTKETTLTITDCPCTISHPLKPTKPVIPVPPVVYTTEVLTAITTYCPEPTTLTHGNKTYTVTEPTTLTITDCPCTVTKPQTEHYPQPTPGKPGHPGKPEVPAPHPTAPAPGKPGHPEAPQTTGPVPVNPTTGDYSPPEGTNPAVVTAAAGRIAPAGLLAFIGAIAFF	205	3	YES	VLTAITTYCPEPTTLTHGNKTYTVTEPTTLTITDCPCTVTK	A fungal plant pathogen, suspected
Fusarium oligoseptatum	73.17	RSM04884.1	MGFTTRAAVAGLLLGAAKASPVYGNGTIAYTTEVVTALTTYCPAATTLTYNDKTYTITKATTLTITDCPCTISKPAKPTATGPPKDACAEHCYEAYNECRTGPGANMATCAAKYAECLGYSPFGDDGSLVTPTACSKKPAPTKPVYTTEVLTAITTYCPEPTTLSYNNKTYTITKPTTLTITDCPCTVSKPHGPAPSVPAHDCAKECTEAYNSCRTGPGANMATCAAKYAQCLGYSPFGDDGSLKTPTACSATGPAPTGPAPTGPAPTGPAPTGPAPTGYAPPVVPGNDCPKECSEAYNKCRTGSGANMATCAAEYAKCLGYSPFGEDGSLITPTACSATGPAPTGPAATPTASNPPVVTAGAGRIAPAGMLVALGAIALF	361	2	YES	VLTAITTYCPEPTTLSYNNKTYTITKPTTLTITDCPCTVSK	A fungal plant pathogen causes the decline of Ailanthus altissima (tree of heaven)
Fusarium poae	75.61	XP_044706590.1	MSFFKAAAAAGLLIGAANASPHYAAYGNGTQYTTEVVTAITTYCPAPTTLTYGDKTYTVIKETTLTITDCPCTISHPLKPTKPIIPVPPPVYTTEVLTAITTYCPEPTTLTHGNKTYTVTEPTTLTITDCPCTVTKPQTEHYPQPTPGKPGHPGKPEVPAPHPTAPAPGKPEYPQPGHPEAPQTTGPVPVNPTGDYPPPEGTSPAVVTAAAGRIAPAGLLAFIGAIAFF	209	3	YES	VLTAITTYCPEPTTLTHGNKTYTVTEPTTLTITDCPCTVTK	A fungal plant pathogen, weakly athogenic strain
Fusarium pseudograminearum	75.61	QPC79820.1	MSFFKAAAAAGLLIGAANATPHYAAYGNGTEYTTEVVTAITTYCPAPTTLTYGDKTYTVTKETTLTITDCPCTISHPLKPTKPVIPVPPVVYTTEVLTAITTYCPEPTTLTHGNKTYTVTKPTTLTITDCPCTVTKPQTEHYPQPTPGKPEVPAPHPTAPAPGKPEYPQPGHPEAPHTTGPVPVPVNPTGSSPPEGTNPAVVTAAAGRIAPAGLLAFIGALAFF	204	3	YES	VLTAITTYCPEPTTLTHGNKTYTVTKPTTLTITDCPCTVTK	A fungal plant pathogen causes crown rot of wheat
Fusarium pseudograminearum CS3096	75.61	XP_009260210.1	MSFFKAAAAAGLLIGAANATPHYAAYGNGTEYTTEVVTAITTYCPAPTTLTYGDKTYTVTKETTLTITDCPCTISHPLKPTKPVIPVPPVVYTTEVLTAITTYCPEPTTLTHGNKTYTVTKPTTLTITDCPCTVTKPQTEHYPQPTPGKPGHPGKPEVPAPHPTAPAPGKPEYPQPGHPEAPHTTGPVPVPVNPTGSSPPEGTNPAVVTAAAGRIAPAGLLAFIGALAFF	210	3	YES	VLTAITTYCPEPTTLTHGNKTYTVTKPTTLTITDCPCTVTK	A fungal plant pathogen causes crown rot of wheat
Fusarium solani	75.61	XP_046130516.1	MGFTTRAAVAGLLLGAAKASPVYGNGTIAYTTEVVTALTTYCPAATTLTYNDKTYTITEATTLTITDCPCTISKPAKPTATGPPKDACAEHCYEAYNECRVAKGANMATCAAKYAECLGYSPFGNDGSLVTPTACSKKPAPTKPVYTTEVVTAITTYCPEPTTLSYNNKTYTITKPTTFTITDCPCTISKPHGPAPPKPSAPAHDCAKECTDAYNMCRSGPGANMATCAAKYAECLGYSPFGDDGSLKTPTACSATGPAPTGPAPTGPAPTGPAPTGPAPTGPAPVVPVHDCAKECTEAYNKCRSGSGANMATCAAEYAKCLGYSPFGDDGSLITPTACSATGPAPTGPVATPTGGNPPVVTAGAGRIAPAGMIVALGAIALF	363	2	YES	VVTAITTYCPEPTTLSYNNKTYTITKPTTFTITDCPCTISK	A fungal plant pathogen
Fusarium solani	75.61	XP_046129004.1	MGFTRATVAGLLVGAAMASPHYGYGNGTQYTTEVVTAYTTYCPAPTTLTYQDKTYTITEATTLTITDCPCTVSHPLKPTYQPPKPVYTTEVVTKLTTYCPEPTTLTFNNKTYTVTEPTTLTVTDCPCTVTKSHTGPAPTGPAPVKPTGEAPVPVKPTGEAPVPVAPTGTGSTPETPAESGPAVVVNAAGRFAPAGLLAAIGAIALF	186	2	YES	VVTKLTTYCPEPTTLTFNNKTYTVTEPTTLTVTDCPCTVTK	A fungal plant pathogen, implicated in plant disease as well as human disease notably infection of the cornea of the eye
Fusarium solani-melongenae	75.61	UPK95666.1	MGFTTRAAVAGLLLGAAKASPVYGNGTIAYTTEVVTALTTYCPAATTLTYNDKTYTITKATTLTITDCPCTISKPAKPTATGPPKDACAEHCYEAYNECRSGPGANMATCAAKYAECLGYSPFGNDGSLVTPTACSKKPAPTKPVYTTEVVTAITTYCPEPTTLSYNNKTYTITKPTTFTITDCPCTISKPHGPAPPKPSAPAHDCAKECTDAYNMCRSGPGANMATCAAKYAECLGYSPFGDDGSLKTPTACSATGPAPTGPAPTGPAPTGPAPTGPAPTGPAPVVPVHDCAKECSEAYNKCRSGPGANMATCAAEYAKCLGYSPFGDDGSLITPTACSATGPAPTGPVATPTGGNPPVVTAGAGRIAPAGMIVALGAIALF	363	2	YES	VVTAITTYCPEPTTLSYNNKTYTITKPTTFTITDCPCTISK	A fungal plant pathogen
Fusarium solani-melongenae	75.61	UPL01476.1	MGFTRATVAGLLVGAAMASPHYGYGNGTQYTTEVVTAYTTYCPAPTTLTYQDKTYTITEATTLTITDCPCTVSHPLKPTYQPPKPVYTTEVVTKLTTYCPEPTTLTFNNKTYTVTEPTTLTVTDCPCTVTKSHTGPAPTGPAPVKPTGEAPVPVKPTGEAPVPVKPTGSTPETPAEPSEPAVVTAAAARFAPAGILAAIGAIALF	185	2	YES	VVTKLTTYCPEPTTLTFNNKTYTVTEPTTLTVTDCPCTVTK	A fungal plant pathogen
Fusarium sp. AF-6	73.17	RSL73977.1	MGFTTRAAVAGLLLGAAKASPVYGNGTIAYTTEVVTALTTYCPAATTLTYNDKTYTITKATTLTITDCPCTISKPAKPTATGPPKDACAEHCYEAYNECRTGAGANMATCAAKYAECLGYSPFGDDGSLVTPTACSKKPAPTKPVYTTEVLTAITTYCPEPTTLSYNNKTYTITKPTTLTITDCPCTVSKPHGPAPSVPAHDCAKECTEAYNSCRTGPGANMATCAAKYAQCLGYSPFGDDGSLKTPTACSATGPAPTGPAPTGPAPTGPAPTGPAPTGYAPPVVPGNDCPKECSEAYNKCRSGSGANMATCAAEYAKCLGYSPFGEDGSLITPPACSATGPAPTGPAATPTASNPPVVTAGAGRIAPAGMLVALGAIALF	361	2	YES	VLTAITTYCPEPTTLSYNNKTYTITKPTTLTITDCPCTVSK	A fungal plant pathogen
Fusarium sp. FIESC RH6	75.61	KAI1069027.1	MAFLKAAAAAGLLIGAANASPHYPVYGNGTQYTTEVVTAITTYCPAPTTLTYGDKTYTVTKETTLTITDCPCTISHPLKPTKPIIPVPVPTVVYTTEVLTAITTYCPEPTTLTHGNKTYTVTEPTTLTITDCPCTVTKSQTEHYPQPTPGKPGHPGKPEGPGPHPTAPVPVPGKPEQPKPEPGHPEAPQTTGPVPVPVNPTGDYSPPEGTSPAIVTAAAGRIAPAGVLAFIGAIALF	217	3	YES	VLTAITTYCPEPTTLTHGNKTYTVTEPTTLTITDCPCTVTK	A fungal plant pathogen
Fusarium sp. NRRL 66182	73.17	KAF5023170.1	MGFIKTAAAAGLLIGAAQASPYQPYGHNNGTTHYTTEVVTAITTYCPEPTTLTYGDKTYTVTKETTLTITDCPCTVSKPVHKPSYTKPVVPPVVYTTEVVTAVTTYCPEPTTLTYGNKTYTVTEPTTYTITDCHFTTTKPVNSAEYPHPTPGKPGKPEHPEQPHKPTGDAPHPTYSVPGKPEQPGKPETPVPTGEAPPSETAPVVTAAAGRIAPAGVLAFIGALALF	207	2	YES	VVTAITTYCPEPTTLTYGDKTYTVTKETTLTITDCPCTVSK	A fungal plant pathogen
Fusarium sporotrichioides	75.61	RGP72853.1	MSFFKAAAAAGLLIGAANASPHYAAYGNGTQYTTEVVTAITTYCPAPTTLTYGDKTYTVTKETTLTITDCPCTISHPLKPTKPVIPVPPVVYTTEVLTAITTYCPEPTTLTHGNKTYTVTEPTTLTITDCPCTVTKPQTEHYPQPTPGKPGHPGKPEVPAPHPTAPAPGKPEYPQPGHPEAPQTTGPVPVNPTTGDYSPPEGTNPAVVTAAAGRIAPAGLLAFIGAIAFF	210	3	YES	VLTAITTYCPEPTTLTHGNKTYTVTEPTTLTITDCPCTVTK	A fungal plant pathogen
Fusarium tricinctum	73.17	KAH7263467.1	MSFFKAAAAAGLLIGAAQASPYAVYGNGTHYTTEVVTATTTYCPGPTTLTYGDKTYTVTEATTLTVTDCSFTVTHPVKPTKPVLPPVVYTTEVLTAITTYCPEPTTLTHGNKTYTVTEPTTFTITDCPCTVTKPQSEHPYPVPTPGKPGKPEHPGKPGKPVVPGPHPTAPAPGHPGKPVEPEHPAPPATTGPVPVNPTGTYPVPEGTQPAVVTAAAGRIAPAGILAFIGAIALF	214	3	YES	VLTAITTYCPEPTTLTHGNKTYTVTEPTTFTITDCPCTVTK	A fungal plant pathogen among the pathogenic fungi that contaminate cereal crops
Fusarium vanettenii 77-13-4	73.17	XP_003040436.1	MGFTTRAAVAGLLVGAAQASPVYGNGTIAYTTEVVTALTTYCPAATTLTYNDKTYTITEATTLTITDCPCTISKPAKPTATGPAKDACAEHCYEAYNECRVAKGANMATCAAKYAECLGYSPFGNDGSLVTPTACSKKPAPTKPVYTTEVVTAITTYCPEPTTLSYNNKTYTITKPTTFTITDCPCTVSKPHGPAPSAPAHDCAKECTDAYNMCRSGPGANMATCAAKYAECLGYSPFGDDGSLKTPTACSATGPAPTGPAPTGPAPTGPAPTGPAPTGPAPTGPAPVVPVHDCAKECSEAYNKCRSGSGANMATCAAEYAKCLGYSPFGPDGSLITPTACSATGPAPTGPVATPTGGNPPVVTAGAGRIAPAGMIVALGAIALF	365	2	YES	VVTAITTYCPEPTTLSYNNKTYTITKPTTFTITDCPCTVSK	A fungal plant pathogen, capable of causing disease on a number of crops including pea, chickpea, tomato, carrots, potato, and alfalfa.
Fusarium vanettenii 77-13-4	75.61	XP_003048021.1	MGFTRATVAGLLVGAAMASPHYGYGNGTQYTTEVVTAYTTYCPAPTTLTYQDKTYTITEATTLTITDCPCTVSHPLKPTYQPPKPVYTTEVVTKLTTYCPEPTTLTFNNKTYTVTEPTTLTVTDCPCTVTKSHTGPAPTGPAPVKPTGEAPVPVKPTGEAPVPVAPTGTGSTPETPAESEPAVVTAAAARFAPAGILAAIGAIALF	186	2	YES	VVTKLTTYCPEPTTLTFNNKTYTVTEPTTLTVTDCPCTVTK	A fungal plant pathogen, capable of causing disease on a number of crops including pea, chickpea, tomato, carrots, potato, and alfalfa.
Fusarium venenatum	75.61	XP_025593771.1	MSFFKAAAAAGLLIGAANASPHYAAYGNGTQYTTEVVTAITTYCPAPTTLTYGDKTYTVTKETTLTITDCPCTISHPLKPTKPIIPVPPPVYTTEVLTAITTYCPEPTTLTHGNKTYTVTEPTTLTITDCPCTVTKPQTEHYPQPTPGKPGHPGKPEVPAPHPTAPAPGKPEYPQPGHPEAPQTTGPVPVPVNPTGDYSPPEGTSPAVVTAAAGRIAPAGLLAFIGAIAFF	211	3	YES	VLTAITTYCPEPTTLTHGNKTYTVTEPTTLTITDCPCTVTK	A microfungus of the genus Fusarium that has a high protein content.
Fusarium zealandicum	73.17	KAF4976275.1	MGFIQTVAVASLVLGAAKASPYYKFPVNSTTIYTTQVVTAITTYCPGPTTLTHGDNTYTVTEATTLTITDCPCTISKPVKPTGSGSAHAPDACAVECWDKYGDCRTAPDANFAACAANFAGCLGYNPFETPLSTMPTACSTQKPKPTKPSKPVYTTEVVTAITTYCPEATTLTYHDKTYTVTKPTTLTITDCDGGCTVTKPVEPTKPVYTTEVVTAVTTYCPETTTLTYGNKTIPVTEPGTVVVTDCYFTTTKPVGPPPPKPTEDKTCAAECEAAWSKCRGGADANHAYCAASFAECIGYNPWASGEFVTPTACSDVPAEPTHPAPGKPTAPAPGKPTVPAGGNPPAPSNPTVPTAPAPGHPTTPAPQPTGIPPVVTAGAGRIVPAGVLAIMGAIAML	378	3	YES	VVTAITTYCPGPTTLTHGDNTYTVTEATTLTITDCPCTISK	A fungal plant pathogen
Gaeumannomyces tritici R3-111a-1	73.17	XP_009216807.1	MKFSAAAVVAAAVAGVSAGYSNVTYTTEVVTALTTYCPEPTQITHGGKTYTITKATTLTITDCPCTVSKPVITSKIVECKTCNQTSPVAPPPAVTTPVGTGSIIPPKPTTPPVAAGAGKAALSGAALLAAVAAIAL	115	2	YES	VVTALTTYCPEPTQITHGGKTYTITKATTLTITDCPCTVSK	A fungal plant pathogen. Wheat and barley take-all root rot fungus
Glarea lozoyensis 74030	56.41	EHL02725.1	MRFSSTIAVLALGASLVSAIPRAQVLPEEGADPILPEDGGVEEGVEDPPIGDGLLDVDVGDILPIDDGILNGGDENNGGTTGIPGDGEEFGNNAGNEDIIEDPIPAECEGGCPQGWVLGNYWHHGQNDNSQNQDYSQNDLKWNSPDVNLTETDNSRKHSPDVANGVGNDNGKDNGNGNGANVTQTNDQNVAVAVDASPSINIYNADGSINEAAVEEAGHEHHGGDKEHHGDWWPKNGTYTEIVTVLTTYCPEPTTIHQNGKDYPVKTAGYVTITDCPCTVVHDNSKPTSPPSPPAPPAPPAPPAVVAVAGNNGASANAGSAAAXPPAVANVGNNAGTAVKTSAPAQFTGAASVGMAVNWVLGAAMGALYLL	366	3	YES	IVTVLTTYCPEPTTIHQNGKDYPVKTAGYVTITDCPCTVVH	An anamorphic fungus belonging to the Leotiales group. It produces lipopeptides with antifungal activities called pneumocandins
Glarea lozoyensis ATCC 20868	56.41	XP_008087423.1	MRFSSTIAVLALGASLVSAIPRAQVLPEEGADPILPEDGGVEEGVEDPPIGDGLLDVDVGDILPIDDGILNGGDENNGGTTGIPGDGEEFGNNAGNEDIIEDPIPAECEGGCPQGWVLGNYWHHGCSCWHHGWHPTIQINSQNDNSQNQDYSQNDLKWNSPDVNLTETDNSRKHSPDVANGVGNDNGKDNGNGNGANVTQTNDQNVAVAVDASPSINIYNADGSINEAAVEEAGHEHHGGDKEHHGDWWPKNGTYTEIVTVLTTYCPEPTTIHQNGKDYPVKTAGYVTITDCPCTVVHDNSKPTSPPSPPAPPAPPAPPAVVAVAGNNGASANAGSAAADAPPAVANVGNNAGTAVKTSAPAQFTGAASVGMAVNWVLGAAMGALYLL	366	3	YES	IVTVLTTYCPEPTTIHQNGKDYPVKTAGYVTITDCPCTVVH	An anamorphic fungus belonging to the Leotiales group. It produces lipopeptides with antifungal activities called pneumocandins
Grosmannia clavigera kw1407	65.85	XP_014174161.1	MKFSASVIALATAVSAASNVTYTTEVVTALTTFCPEATVLTHAGKTYTITEATTLTITDCPCTLTKPLTTSTTVSCTTTPAAPAWTVSAAPSPYSNGTTVAKGSATGSYVPTSTPSTVTAGAGKAAALSGAGLAMALGVAALL	121	2	YES	VVTALTTFCPEATVLTHAGKTYTITEATTLTITDCPCTLTK	A species of sac fungus that causes blue stain in wood
Ilyonectria robusta	68.29	XP_046098454.1	MGFSTRVALAGSLLAASLVEATPYYGNYGSVANTTAGHVVYTTEVVTALTTYCPAATTLTYNDKTYTISTATTLTITDCPCTISKPVAPTTSTTPKDECAEGCYTAYNKCRGQPNANMATCAAGYASCLGYNPFGGDGSLITPTACSKTASATGPVYTTEVVTAITTYCPEPTTLTYNNMTYTVTKPTTFTITNCPCTVTKPSVPTSAVPTSPAATCPQMCTDAYNKCRGQAGANMATCAAGYASCLGYSPFDSNGSLVTPTACSAGSSATHTVPGSATGTAPVSVPTTPVPVPASGAAGLMAPGAIVLALGALIMV	297	2	YES	VVTALTTYCPAATTLTYNDKTYTISTATTLTITDCPCTISK	A fungal plant pathogen associated with black foot disease of grapevine in southern Brazil
Komagataella kurtzmanii	100	KAI0464198.1	MQFSVVATLALAGSALAAYSNVTYTYETTITDVVTELTTYCPEPTTFVHKNKTITVTAPTTLTITDCPCTISKTTKITTDVPPTTHTTTTHVPSTSTPASTHSVSTISHGGAAKAGVAGLAGVAAAAAYLL	111	2	YES	VVTELTTYCPEPTTFVHKNKTITVTAPTTLTITDCPCTISK	A novel methanol assimilating yeast species
Komagataella pastoris	94.59	ANZ76493.1	MQFSIVATLALAGSALAAYSNVTYTYETTITDVVTELTTYCPEPTTFVYKNKTITVTEPTTLTITDCPCTISKTTKITTDVPPTTHVTPSTTHVPSTSTPAPTHSVSTISHGGAAKAGVAGLAGVAAAAAYFL	112	2	YES	VVTELTTYCPEPTTFVYKNKTITVTEPTTLTITDCPCTISK	The methylotrophic yeast Komagataella pastoris previously known as Pichia pastoris
Komagataella phaffii GS115	100	XP_002490723.1	MQFSIVATLALAGSALAAYSNVTYTYETTITDVVTELTTYCPEPTTFVHKNKTITVTAPTTLTITDCPCTISKTTKITTDVPPTTHSTPHTTTTHVPSTSTPAPTHSVSTISHGGAAKAGVAGLAGVAAAAAYFL	114	2	YES	VVTELTTYCPEPTTFVHKNKTITVTAPTTLTITDCPCTISK	Also known as Pichia pastoris, one of the most extensively applied yeast species in pharmaceutical and biotechnological industries
Kuraishia capsulata CBS 1993	75.61	XP_022458957.1	MQFKYLTPIAFAASALAGYSNGTISTISYSTTIAEVVTEYTTYCPEATTIVTNGKTYTATGPTTLTITDCPCTLSKTILTSSVTTCPPSDTTETSLVTSTSKGVSETTLITKPAHGTTTTAPVVPGTTTAPVPAVESESSTSVTPTVPAVTPATGGAAKAGSVGFAAVAAAAAYLL	155	1	YES	VVTEYTTYCPEATTIVTNGKTYTATGPTTLTITDCPCTLSK	Budding yeasts
Lachancea dasiensis	78.05	SCU78255.1	MLFSTLALSAVLGATASAQYFGNSTTTTTEWIIVSEFTTYCPTPTTFTTNNLTVTVTEPTTLTITDCPCTIPKPTETTTSFDVVTEFTTYCPEPTTIVTNNKTYTVSEPTTLTITDCPCTVPKPEPQPSSVTEIEVVTEFTTYCPEPTTITTNSKTYTVSEPTTLTITDCPCTITKTGTPSTSESAEPTETASSVTIPEGTGSTSYPSVSTYSGAANKVAVGGVAGLAAAAALLI	214	3	YES	VVTEFTTYCPEPTTIVTNNKTYTVSEPTTLTITDCPCTVPK	An ascosporogenous yeast isolated from soil and leaves in Taiwan.
Lachancea fermentati	73.17	SCW04316.1	MKLTTLALIGSLGAVSLAQFSNETTSDTTTSSSTSILSSTTSDNSTSVEPTGPTTELPGNSTSTEPPTSTEPPSNTTTTEPPSSEAPTTELPTSSLTPTYGYNETTTDYEVVTEFTTYCPEPTTFTTNGETFTVTSATTLTITNCPCTIPKQTTTTEYEVVTEFTTYCPEPTTFSTNGETYTVTTPTTLTITNCPCTIPKTTVAPTEESTEETTGETATENTSTPEYSSFITETASSIEGTSTSIPVVSTGAANKFTVGGLAGLAAAVFLI	251	6	YES	VVTEFTTYCPEPTTFTTNGETFTVTSATTLTITNCPCTIPK	Possesses the uncommon ability to produce significant amounts of lactic acid during alcoholic fermentation
Lachancea mirantina	71.79	SCV03942.1	MKFFTLATVLSSAVTLARADFANVTSSASLLPTSVLPPTTVTDYEVVTEFTTYCPEPTTFITNGQTYTVHNATTLTITNCPCTIPVTSIVEAPKTVTEVEVVTELTTYCPEPTTIVTNGATYTVTSATTLTITECPCTVTRTSTISSSAPASSVHASSAPASSVHASSAPASSVHASSVPASSVLASSIPAPGTSTHTTLSTLAPTSRPGAVSTQSMSTPNIPTASTYTGDANMLQPGNLVAILAAAGALVM	225	2	YES	VVTEFTTYCPEPTTFITNGQTYTVHNATTLTITNCPCTIPV	An ascomycetous yeast isolated from the cachaca
Metarhizium anisopliae	75.61	KAF5131168.1	MNSLRMVVLGSAVASASAIAGVHNNSTATGHIVYTTEVVTALTTYCPAPTTLTHGDKTYTITSATTLTITDCPCTISKPVQPTAVPTAPAGVSTTAAVVPSGPGATTAAPSKPVSPTVVPAPAPGCNDKCQAAYDQCRGQSGANLSTCVSNFEGCKASCTGASASAPAPPPAPAPTAAKPSGNSTTPVTAGAGALAPAKVLLALGAIALL	190	2	YES	VVTALTTYCPAPTTLTHGDKTYTITSATTLTITDCPCTISK	Entomopathogenic fungus, a fungus causes disease in various insects by acting as a parasitoid.
Metarhizium anisopliae	75.61	KFG77728.1	MSSLRMVVLGSAVASASAIAGAHNNTTATGHIVYTTEVVTALTTYCPAPTTLTHGDKTYTITSATTLTITDCPCTISKPVQPTAVPTPAPGCNDKCQATYDQCRGKSGANLSTCVSDFEGCKASCTGTSAPAPPPAPAPTTAKPSGNSTTPVTAGAGALAPAKVLLALGAIALL	154	2	YES	VVTALTTYCPAPTTLTHGDKTYTITSATTLTITDCPCTISK	Entomopathogenic fungus, a fungus causes disease in various insects by acting as a parasitoid.
Metarhizium anisopliae ARSEF 549	75.61	KID64450.1	MSSLRMVVLGSAVASASAIAGAHNNTTATGHIVYTTEVVTALTTYCPAPTTLTHGDKTYTITSATTLTITDCPCTISKPVQPTAVPTPAPGCNDKCQATYDQCRGKSGANLSTCVSDFEGCKASCTGATTAAPSKPVQPTTVPAPAPGCNDKCQATYDQCRGKSGANLSTCVSDFEGCKASCTGTSAPAPPPAPAPTTAKPSGNSTTPVTAGAGALAPAKVLLALGAIALL	211	3	YES	VVTALTTYCPAPTTLTHGDKTYTITSATTLTITDCPCTISK	Entomopathogenic fungus, a fungus causes disease in various insects by acting as a parasitoid.
Metarhizium anisopliae BRIP 53293	75.61	KJK78075.1	MSSLRMVVLGAAVASASAIAGVHNNTTATGHIVYTTEVVTALTTYCPAPTTLTHGDKTYTITSATTLTITDCPCTISKPVQPTAVPTAPAGDECVEKCTDAYNKCRGQSGANMSTCGSEYASCLGHNPFQGSSGFVTPTACSVQPGVSTTAAVVPSGPGATTAAPSKPVSPTVVPAPAPGCSGSSCTGASAPAPPPAPAPTAAKPSGNSTTPVTAGAGALAPAKVLLALGAIALL	215	1	YES	VVTALTTYCPAPTTLTHGDKTYTITSATTLTITDCPCTISK	Entomopathogenic fungus, a fungus causes disease in various insects by acting as a parasitoid.
Metarhizium brunneum	75.61	QLI69480.1	MSSLRMVVLGSAVASASAIAGVHNNSTATGHIVYTTEVVTALTTYCPAPTTLTHGDKTYTITSATTLTITDCPCTISKPVQPTAVPTPAPGCNDKCQATYDQCRGKPGANLSTCVSDFEGCKASCTGATTAAPSKPVSPTVVPAPAPGCNDKCQATYDQCRGKSGANLSTCVSDFEGCKASCTGATTAAPSKPVSPTVVPAPAPGCNDKCQATYDQCRGQSGANLSTCVSNFEGCKASCTGASAPAPPPAPAPTAAKPSGNSTTPVTAGAGALAPAKVLLALGAIALL	268	3	YES	VVTALTTYCPAPTTLTHGDKTYTITSATTLTITDCPCTISK	Entomopathogenic fungus, has proved virulent against Hemiptera and Thysanoptera.
Metarhizium brunneum ARSEF 3297	75.61	XP_014540104.1	MSSLRMVVLGSAVASASAIAGVHNNSTATGHIVYTTEVVTALTTYCPAPTTLTHGDKTYTITSATTLTITDCPCTISKPVQPTAVPTPAPGCNDKCQATYDQCRGKPGANLSTCVSDFEGCKASCTGATTAAPSKPVSPTVVPAPAPGCNDKCQATYDQCRGQSGANLSTCVSNFEGCKASCTGASAPAPPPAPAPTAAKPSGNSTTPVTAGAGALAPAKVLLALGAIALL	211	1	YES	VVTALTTYCPAPTTLTHGDKTYTITSATTLTITDCPCTISK	Entomopathogenic fungus, has proved virulent against Hemiptera and Thysanoptera.
Metarhizium guizhouense ARSEF 977	75.61	KID85741.1	MSSLRMVVLGSAVASASAIAGVHNNTTATGHIVYTTEVVTALTTYCPAPTTLTHGDKTYTITSATTLTITDCPCTISKPVQPTAVPTAPAGDECVKKCTDAYDQCRGKPGSNKSTCASDYASCLGHNPFQGSGFVTPTACSHQPGVSTTAAVVPSGPGATTAAPSKPVSPTVVPAPAPGCNDKCQATYDQCRGQSGANLSTCVSNFEGCKASCTGASAPAPPPAPAPTAAKPSGNSTTPVTAGAGALAPAKVLLALGAIALL	242	2	YES	VVTALTTYCPAPTTLTHGDKTYTITSATTLTITDCPCTISK	Entomopathogenic fungus, highly virulent against some insect pests and promotes growth in sugarcane, strawberry, and soybean crops.
Metarhizium humberi	75.61	KAH0594617.1	MSSLRMVVLGSAVASASAIAGVHNNTTATGHIVYTTEVVTALTTYCPAPTTLTHGDKTYTITSATTLTITDCPCTISKPVQPTAVPTAPAGDECVKKCTDAYNKCRGQSGANQSTCASEYASCLGHNPFQGSGFVTPTACSVQPGVSTTAAVVPSGPGATTAAPSKPVSPTVVPAPAPGCNDKCQTTYNECRVQPGANQSTCVSNFEGCKASCTGASASAPAPPPAPAPTSAKPSGNSTTPVTAGAGALAPAKVLLALGAIALL	244	3	YES	VVTALTTYCPAPTTLTHGDKTYTITSATTLTITDCPCTISK	Entomopathogenic fungus. This species is highly virulent against some insect pests and promotes growth in sugarcane, strawberry, and soybean crops.
Metarhizium majus ARSEF 297	75.61	KID94614.1	MSSLRMVVLGSAVASASAIAGAHNNNTTATGHIVYTTEVVTALTTYCPAPTTLTHGDKTYTITSATTLTITDCPCTISKPVQPTAVPTAPAGDECVRKCTDAFSQCRVTPGSNKSTCASEYVSCLGHNPFQGSGFVTPTACSHQPGVSTTAAVVPSGPGATTAAPSKPVSPTVVPAPAPGCNDKCQATYDQCRGQSGANLSTCVSNFEGCKASCTGASAPAPPPAPAPTAAKPSGNSTTPVTAGAGALAPAKVLLALGAIALL	243	2	YES	VVTALTTYCPAPTTLTHGDKTYTITSATTLTITDCPCTISK	Entomopathogenic fungus, known to be virulent against Scarabaeidae
Metarhizium rileyi RCEF 4871	82.93	OAA41808.1	MNTLRMIALGSAVVSASNIGGWDFKNSTGSGDVVYTTEVVTALTTYCPSPTTLHHGNKTYTVTAPTTLTITDCPCTVSKPVKTPAIVYTTETVTAITTYCPAPTTITQGNKTYSVSTPTTLTITDCPCTVVKPVQPTGAPGGDECVKNCQTTYDQCRVKPDANMSSCAAAFAGCLGYNPFVDGSLVTPTACSAGATAVPTQPGSNPIGTQPAGTPTGNPISPPAVTAGAGAIIPAKALLALGAIALL	227	3	YES	VVTALTTYCPSPTTLHHGNKTYTVTAPTTLTITDCPCTVSK	Entomopathogenic fungus
Metarhizium robertsii	75.61	EXU97132.1	MSSLRMVVLGSAVASASAIAGVHNNGTATGHIVYTTEVVTALTTYCPAPTTLTHGDKTYTITSATTLTITDCPCTISKPVQPTAVPTPAPGCNDKCQATYDQCRGKSGANLSTCVSDFEGCKASCTGATTAAPSKPVSPTVVPAPGCNDKCQATYDQCRGKSGANLSTCVSDFEGCKASCTGATTAAPSKPVSPTVVPAPAPGCNDKCQATYDQCRGQSGANLSTCVSNFEGCKASCTGASAPAPPPAPAPTAAKPSGNSTTPVTAGAGALAPAKVLLALGAIALL	266	2	YES	VVTALTTYCPAPTTLTHGDKTYTITSATTLTITDCPCTISK	Entomopathogenic fungus, causes disease in various insects by acting as a parasitoid
Metarhizium robertsii ARSEF 23	75.61	XP_007825928.1	MSSLRMVVLGSAVASASAIAGVHNNGTATGHIVYTTEVVTALTTYCPAPTTLTHGDKTYTITSATTLTITDCPCTISKPVQPTAVPTPAPGCNDKCQATYDQCRGKSGANLSTCVSDFEGCKASCTGATTAAPSKPVSPTVVPAPAPGCNDKCQATYDQAARRAAPSKPVSPTVVPAPAPGCNDKCQATYDQCRGKSGANLSTCVSDFEGCKASCTGATTAAPSKPVSPTVVPAPAPGCNDKCQATYDQCRGKSGANLSTCVSNFEGCKASCTGASAPAPPPAPAPTAAKPSGNSTTPVTAGAGALAPAKVLLALGAIALL	301	2	YES	VVTALTTYCPAPTTLTHGDKTYTITSATTLTITDCPCTISK	Entomopathogenic fungus, causes disease in various insects by acting as a parasitoid
Moelleriella libera RCEF 2490	71.43	KZZ86703.1	MTKKAAAICGTLLGACVVVVGGVPTVDESYPYTGPEIPVGDWVDGTVTGTGKGFPRLVEPPAVKPAAEKPTNNINVISLSYAGGGVNIHYQTPFGLGTAPALTWGTSPGSLPNAATGSSRSYERTPPCSQVAVTQCSQFYHEVQIRNLKPDTRYYYKIAAANGTTASGVLSFTTARDAGDRESFTVAVLNDMGYTNAGGTYRELNRAVDEGVVAFAWHGGDISYADNWFSGILPCESDWPVCYNGSSTSVPGGATAELQKPLPPGEIPNQGGPLGGDMSVLYESNWDLWQQWMNNITARIPYMILPGNHEAACTEFDGPGQILASYLNHNEKNTTSAKSNKLTYYSCPPSQRNYTTYQHRFRMPGSESGGVGNFWYSFDYGLAHFIAFNGETDYPYSPE…	731	7	YES	TTFCPEPTTFTQGSKTYVVTQATLLTITDCPCTISHPGNTS	Entomopathogenic fungus, is a fungal pathogen affecting various species of insect
Nadsonia fulvescens var. elongata DSM 6958	82.93	ODQ63589.1	MKFSTVAISAAAVAGASAAYTNVTLSDVTVTKVVTALTTYCPEPTTLVHGNKTYTVTAPTTLTITDCPCTLTSVIPGTSKPVASGSAHNNGTHASSGIEQGSGASKGVASVALAGMVAAAAYLL	102	2	YES	VVTALTTYCPEPTTLVHGNKTYTVTAPTTLTITDCPCTLTS	It is one of the few yeasts that divide by bipolar budding, but it is not closely related to other species characterized by bipolar budding.
Naumovozyma castellii CBS 4309	80	XP_003674876.1	MKFTNIIISLGLASTSLAVVSNSSSATVEPAAPYAPSSSLSSSSSSSSSLVEVTTLESTTAAANTTSTTPEVPATTAPVVTSSEVPIFSSANSTTPVTTPVTTPQTLQPTSQFTNSTTLVTDVSVVTALTTYCPEPTTFEQNGKTYTVTAPTTLTITDCPCTVTYTTETEIVTAYTTYCPEPTEIVQNSKTYTVTAPTSLTITECPCTIVKTKAVGPSQSPVKASSSLAAAKPSSSVAAAKPSSSHSVIINPNAAANVAVPSVFALISGLFMFL	253	3	YES	VVTALTTYCPEPTTFEQNGKTYTVTAPTTLTITDCPCTVTY	Also known as Saccharomyces castellii, a member of the budding yeast family Saccharomycetaceae.
Naumovozyma dairenensis CBS 421	78.05	XP_003667760.1	MKFSNTQNTLLISLGLASTGLAVVSNSSIPALSTSVAPSGVTSSLPISFSSLISTEAPSSIPPVSLPSPIDNGTTTTTTNAVPSSIPPISLPSPIQNVTTSSAVAPPVYTTTTSNIFNNSSSIHNSLPTTTWTTETEVVTAITTYCPEPTTIITNDKTYTVTAPTTLTITDCPCTITKTTPVSTAWTTETEVVTAFTTYCPEPTTIVTNSKTYTVTGPTTLTITDCPCTITKTTPVGKNPSATVTTTKSTPTASSHTTKRSSTIVSVTRQPSAAPSSTHTVIPNANAAVNNYVNVSIIGLLSILSSMLFL	286	5	YES	VVTAFTTYCPEPTTIVTNSKTYTVTGPTTLTITDCPCTITK	Budding yeasts
Neonectria ditissima	70.73	KPM46319.1	MGFTTRAAIAGLLLGVAKASPAYGNGNGNATIAYTTEVVTALTTYCPGATTLTYNDKTYTVTKATTLTITDCPCTISKPAKPTATGPAKDACAEHCYESYNECRGAKDANMATCAAKYAECLGYSPFGSDGSLVTPTACSEKPAFTKPAATKPVYTTEVLTAITTYCPEPTTLSFNNKTYTITEPTTFTITDCPCTVSKPYSPAPPKPSAPAHDCAKECTDAYNKCRGGPDANMATCAAGYAQCLGYSPFGDDGSLKTPTACSSSSVPTVPAVVPTTVYSQPTTPVATPTGGQPPVVTGAAGRIAPAGILVALGAIALFQEGV	299	2	YES	VLTAITTYCPEPTTLSFNNKTYTITEPTTFTITDCPCTVSK	A fungal plant pathogen
Neurospora tetrasperma	60.98	NEUTE1DRAFT_115823-t26_1	MKFSAAAVLAAAAGAHAWSNVTYTTEIVTAVTTYCPGPTEITHGGNTYTVTEATTLTISDCPCTVTKPIITTSSVICHSC TGYVNSTVPAPTSAGSVGTGSAPAVVTPTVSPSEVPTAGAGKAAALSGAGLVGVLGLAAILL	118	2	YES	IVTAVTTYCPGPTEITHGGNTYTVTEATTLTISDCPCTVTK	The premier model for filamentous fungi
Ophiostoma piceae UAMH 11346	68.29	EPE09907.1	MQFTVASFLALATAVAAGNVTYTTEVVTALTTYCPASTTLTHNGKTYTITEATTLTITDCPCTVTKPITTATTVSCTTSTPYNNATATYTKGTAGTGVYTPTGSTAVVTAGAGKVVLSGAAGVVALGAAMLL	110	2	YES	VVTALTTYCPASTTLTHNGKTYTITEATTLTITDCPCTVTK	A wood-staining fungus that grows in the sapwood of conifer logs and lumber.
Pichia kudriavzevii	68.29	C5L36_0A08790_t1	MQFKYLAPLALAGSAVAAFSNDTVVTEVVTAYTTYCPEPTEITQNGKTYTVTEATTLTITDCPCTITHTSSAAPTHNPAP TTASEEFSAGAGKVGVAGLAAAAGAAVYLL	89	1	YES	VVTAYTTYCPEPTEITQNGKTYTVTEATTLTITDCPCTITH	Human pathgon, the teleomorph of the Candida krusei, can infect those that are immunodeficient.
Pichia membranifaciens	76.92	GAV26715.1	MQFKFLAPLALAGSAVAGFSNDTTVTEVVTAFTTYCPEPTTIVTNGKTYTVTSATTLTITDCPCTIVHTTTSAAPSTAPEETASTYTGGAAKVGVAGLAAAAGAAVYLL	88	1	YES	VVTAFTTYCPEPTTIVTNGKTYTVTSATTLTITDCPCTIVH	A fungal plant pathogen infecting strawberries.
Pichia membranifaciens NRRL Y-2026	76.92	XP_019016444.1	MQFKFLAPLALAGSAVAGFSNDTTVTEVVTALTTYCPEATTIVTNGKTYTVTSATTLTITDCPCTIVHTTSVAPSTAPKSSASVFTDGAAKIGVAGLAAAAGAAVYLL	81	1	YES	VVTALTTYCPEATTIVTNGKTYTVTSATTLTITDCPCTIVH	A fungal plant pathogen infecting strawberries.
Plectosphaerella cucumerina	75.61	KAH7358454.1	MQFSVVAVLAAATAVSAGSYGYPAPGNVTYTTEVVTAYTTYCPEPTTLTHGDKTYTITEATTLTITDCPCTISKPVLTTSAAPVPTYAPPSPPPAANTTIHTVPSTTPEVPAVPASAGKVGAGLAGVLGFAALLL	115	2	YES	VVTAYTTYCPEPTTLTHGDKTYTITEATTLTITDCPCTISK	A fungal plant pathogen causes devastating diseases in crops worldwide.
Plectosphaerella plurivora	75.61	KAH6697611.1	MQFSIVAVLAAATAVQAGSYGYPAPGNVTYTTEVVTAYTTYCPEPTTLTHGDKTYTITEATTLTITDCPCTISKPVLTTSAHPVPTAYPPPPAPPAANTSIPVVPAPAPSAPAEAGAAKFAAAGLAAVLGAAAFVL	116	2	YES	VVTAYTTYCPEPTTLTHGDKTYTITEATTLTITDCPCTISK	A fungal plant pathogen causes root rot disease
Pochonia chlamydosporia 170	75.61	XP_018142606.1	MKTMQMLALGSAVAGASAKHQGRYHNTTTAATPNVVYTTEIVTALTTYCPGPTTITHGAKTYTVTSATTLTITDCPCTISKPVHPTGTPGDECSKQCYRAYNACRGKPGANMSYCAYEFASCLGYNPFGGDGSLITPTACSKTAASTQAPTQTATSDDCAKNCYNAYNKCRGAPGANFAVCGSQFASCLGYNPFTGRNGTLVTPTACSGKPLVSSTAVSTPCPTETHVQPPQDCAQMCYDKYNQCRGKPGANMSFCASQFAGCLGYNPFKNGTLVTPTACSKPAASSTAVPTNPVVPTQSEPAEKDCAKMCYDKYNMCRGKPGANMSFCASQFAGCLGYNPFDGNGSLVTPTACSSGTAVTAATATETATDTATGVVTEPTSAMTEPTSAVTEPTSAVT…	421	5	YES	IVTALTTYCPGPTTITHGAKTYTVTSATTLTITDCPCTISK	Entomopathogenic fungi, one of the agents with more desirable attributes for the biological control of these pathogens
Pseudogymnoascus destructans	68.29	GMDG_02486_t1	MQFSAAAVAAALVATVAAHKNVTYVTEVVTAYTTYCPAATTLTYNDKTYTITEATTLTITDCPCTISKPVTVTPVVVCHT CSQPAAPTYVNSTTPVVPVVPVVPVVPVGSGVPQPTQPPFKGSANRAVVGSAAGLAGLLGLAAYIL	122	2	YES	VVTAYTTYCPAATTLTYNDKTYTITEATTLTITDCPCTISK	Animal pathogen, a psychrophilic (cold-loving) fungus that causes white-nose syndrome in bats.
Pseudogymnoascus sp. VKM F-4519 (FW-2642)	70.73	KFZ03538.1	MQFSAAAVAAALVATVAAHSNVTYVTEVVTAYTTYCPEATTLTYNDKTYTITEATTLTITDCPCTISKPVTVTPVVVCNTCVQPAAPTYVNSTTPVTTPVVPVVPVGTEAPQPTQTPFKGAANRAVVGSAAGLAGLLGLAAYIL	120	2	YES	VVTAYTTYCPEATTLTYNDKTYTITEATTLTITDCPCTISK	Many Pseudogymnoascus species are cellulolytic, function as saprotrophs and are either psychrophilic or psychrotolerant
Pseudogymnoascus verrucosus	70.73	XP_018131004.1	MQFSAAAVAAALVATVAAHSNVTYVTEVVTAYTTYCPEATTLTYNDKTYTITEATTLTITDCPCTISKPVTVTPVVVCNTCVQPAAPTYVNSTTPVVTPVVPVVPVGTEAPQPTQTPFKGAANRAVVGSAAGLAGLLGLAAYIL	120	2	YES	VVTAYTTYCPEATTLTYNDKTYTITEATTLTITDCPCTISK	Many Pseudogymnoascus species are cellulolytic, function as saprotrophs and are either psychrophilic or psychrotolerant
Pyricularia oryzae	60.98	MGG_01495-t26_1	MHFIVTLALFAAAAVAQTGTAGGARNVTTVTQVVDEIVTYCPEPTVITINDECYTVTEPTTLTITNCPCTITTCVMILTF PENGQTIPAGPTHPFVPIPDATGGYVHPPTPEYTHTAAAGPNADAGRSLLGLAVAAVGLGAFAL	118	1	YES	VVDEIVTYCPEPTVITINDECYTVTEPTTLTITNCPCTITT	A fungal plant pathogen can cause the wheat (Triticum) blast diseases
Raffaelea lauricola	70.73	RL4_JR_05255-RA	MQMIQYLASLAGLVSLAQAAAWSNNTVTTTKVVTEFTTYCPEPTTFTFKNKTITVTSATTLTITDCPCTLAEYTPPAVVT TSLCPPVTSGATTIPASYTTYTTTPPATTVLITSATKTTPPAAAGTTTAPPAAGTTVATTAATTPAVVASTKVTGTTAPS GAVVTAGANRVASGALGLAIGVAALVL	166	2	YES	VVTEFTTYCPEPTTFTFKNKTITVTSATTLTITDCPCTLAE	A fungal plant pathogen causes laurel wilt, a disease of redbay and other plant species in the family Lauraceae.
Rhinocladiella mackenziei	53.66	Z518_01425	MKVAASVAAVAAFASSAAAAVAAPSSTWADWTSTTTTTTTTTTTTTPVAASSTWADWTSTTTTTSTTPDSWTTTVVTAIT TYCPEATKITHAGKTWTVSSATTLTITDCPCTVSVPVYTTTSTSCSETASTWVDWTSSSVPVAETTYSTPVAEVTASSSP VWSYNATSSSPVSPATFTGAANALVANVGAGLAGVGAVAAFLL	179	1	YES	VVTAIT TYCPEATKITHAGKTWTVSSATTLTITDCPCTVS	Human pathogen, a common cause of human cerebral phaeohyphomycosis
Saccharomyces arboricola H-6	82.93	EJS44281.1	MKFSTVLLSAGLASTTLAQFSNVTSSSTDVTSSTVSSSVSITSSEAPESDNGTSTTAPTEAPTTEAPTTAIPTNGTSTEAPTTEAPTTEAPTTAIPTNGTSTEAPTTEAPTTGIPTNGTTHYLPTTSFPTTSLPPSNTTSTPPYNPSTDYTTEYTVVTEFTTYCPEPTTFTTNDKTYTVTAPTTLTITDCPCTIEKPKTTSTTEYTVVTEFTTYCPEPTTFTTNDKTYTVTAPTTLTITDCPCTIIKSEAPESTAITTESKGETTKKTTEGTTTANPSLTVSTVAPVSSSTSSHSVVINSNGANVVVPGALGLAGVAMLLL	301	8	YES	VVTEFTTYCPEPTTFTTNDKTYTVTAPTTLTITDCPCTIEK	budding yeasts
Saccharomyces arboricola H-6	78.05	EJS43967.1	MLFNAKFLLPLAMASTAFGLVSNSSSSVIVVPSGETTISGNDTTTPAPAPSSTAPVFYNSTATTTEYEVVSEFTTYCPEPTTFVTNNATYTVTAPTTLTVTNCPCTIEKPTSETSASSTHDVETNSNAANARAIPNALGLVGAVIMLL	127	8	YES	VVSEFTTYCPEPTTFVTNNATYTVTAPTTLTVTNCPCTIEK	budding yeasts
Saccharomyces bayanus	80.49	AAT90839.1	VLLFAGLASTTLAQFSNSTAASSTSSSSSSVSITSSATSDADNGTTTAIPTDAPTTALPTNGTTTDVPPTTSEAPTTQLPTNGTTSAFPPTSSLGPSNTTSTPPYDPSTSYTTDFTVVTEYTTYCPEPTTFTQNGKTYTVTEPTTLTITDCPCTIEKPTTTSTTEYTVVTEYTTYCPEPTTFTQNGKTYTATEPTTFTITDCPCTVEKTETPKSSAAPSTVKPSHSISTVVPVSSSTSSHSVVINSNGANAVVPGALGLAGVAI	247	5	YES	VVTEYTTYCPEPTTFTQNGKTYTVTEPTTLTITDCPCTIEK	A yeast species used for fermentation, particularly in winemaking
Saccharomyces boulardii (nom. inval.)	80.49	KOH51554.1	MKLSTVLLSAGLAWTTLAQFSNSTSASSTDVTSSSSISTSSGSVTITSSEAPESDNGTSTAAPTETSTEAPTTAIPTNGTSTEAPTDTTSEAPTTAIPTNGTSTEAPTDTTTEAPTTALPTNGTSTEAPTDTTTEAPTTGLPTNGTTSAFPPTTSLPPSNTTTTPPYNPSTDYTTDYTVVTEYTTYCPEPTTFTTNGKTYTVTEPTTLTITDCPCTIEKPTTTSTTEYTVVTEYTTYCPEPTTFTTNGKTYTVTEPTTLTITDCPCTIEKPTTTSTTEYTVVTEYTTYCPEPTTFTTNGKTYTVTEPTTLTITDCPCTIEKSEAPESSVPVTESKGTTTKETGVTTKQTTANPSLTVSTVVPVSSSASSHSVVINSNGANVVVPGALGLAGVAMLFL	377	8	YES	VVTEYTTYCPEPTTFTTNGKTYTVTEPTTLTITDCPCTIEK	Saccharomyces boulardii is genetically a grouping of S. cerevisiae strains, sharing >99% genomic relatedness.
Saccharomyces cerevisiae	80.49	CAD6610408.1	MKLSTVLLSAGLASTTLAQFSNSTSASSTDVTSSSSISTSSGSVTITSSEAPESDNGTSTAAPTETSTEAPTTAIPTNGTSTEAPTTGLPTNGTTSAFPPTTSLPPSNTTTTPPYNPSTDYTTDYTVVTEYTTYCPEPTTFTTNGKTYTVTEPTTLTITDCPCTIEKPTTTSTTEYTVVTEYTTYCPEPTTFTTNGKTYTVTEPTTLTITDCPCTIEKSEAPESSVPVTESKGTTTKETGVTTKQTTANPSLTVSTVVPVSSSASSHSVVINSNGANVVVPGALGLAGVAMLFL	326	6	YES	VVTEYTTYCPEPTTFTTNGKTYTVTEPTTLTITDCPCTIEK	A species of yeast , has been instrumental in winemaking, baking, and brewing since ancient times.
Saccharomyces cerevisiae	80.49	AAN62891.1	MKLSTVLLSAGLASTTLAQFSNSTSASSTDVTSSSSISTSSGSVTITSSEAPESDNGTSTAAPTETSTEAPTTAIPTNGTSTEAPTDTTTEAPTTALPTNGTSTEAPTDTTTEAPTTGLPTNGTTSAFPPTTSLPPSNTTTTPPYNPSTDYTTDYTVVTEYTTYCPEPTTFTTNGKTYTVTEPTTLTITDCPCTIEKPTTTSTTEYTVVTEYTTYCPEPTTFTTNGKTYTVTEPTTLTITDCPCTIEKSEAPESSVPVTESKGTTTKETGVTTKQTTANPSLTVSTVVPVSSSASSHSVVINSNGANVVVPGALGLAGVAMLFL	348	7	YES	VVTEYTTYCPEPTTFTTNGKTYTVTEPTTLTITDCPCTIEK	A species of yeast , has been instrumental in winemaking, baking, and brewing since ancient times.
Saccharomyces cerevisiae	80.49	AAN62893.1	MKLSTVLLSAGLASTTLAQFSNSTSASSTDVTSSSSISTSSGSVTITSSEAPESDNGTSTAAPTETSTEAPTTAIPTNGTSTEAPTDTTSEAPTTAIPTNGTSTEAPTDTTTEAPTTALPTNGTSTEAPTDTTTEAPTTGLPTNGTTSAFPPTTSLPPSNTTTTPPYNPSTDYTTDYTVVTEYTTYCPEPTTFTTNGKTYTVTEPTTLTITDCPCTIEKPTTTSTTEYTVVTEYTTYCPEPTTFTTNGKTYTVTEPTTLTITDCPCTIEKSEAPESSVPVTESKGTTTKETGVTTKQTTANPSLTVSTVVPVSSSASSHSVVINSNGANVVVPGALGLAGVAMLFL	355	8	YES	VVTEYTTYCPEPTTFTTNGKTYTVTEPTTLTITDCPCTIEK	A species of yeast , has been instrumental in winemaking, baking, and brewing since ancient times.
Saccharomyces cerevisiae	80.49	AAN62894.1	MKLSTVLLSAGLASTTLAQFSNSTSASSTDVTSSSSISTSSGSVTITSSEAPESDNGTSTAAPTETSTEAPTTAIPTNGTSTEAPTDTTTEAPTTALPTNGTSTEAPTDTTTEAPTTALPTNGTSTEAPTDTTTEAPTTALPTNGTSTEAPTDTTTEAPTTGLPTNGTTSAFPPTTSLPPSNTTTTPPYNPSTDYTTDYTVVTEYTTYCPEPTTFTTNGKTYTVTEPTTLTITDCPCTIEKPTTTSTTEYTVVTEYTTYCPEPTTFTTNGKTYTVTEPTTLTITDCPCTIEKSEAPESSVPVTESKGTTTKETGVTTKQTTANPSLTVSTVVPVSSSASSHSVVINSNGANVVVPGALGLAGVAMLFL	377	9	YES	VVTEYTTYCPEPTTFTTNGKTYTVTEPTTLTITDCPCTIEK	A species of yeast , has been instrumental in winemaking, baking, and brewing since ancient times.
Saccharomyces cerevisiae	80.49	AAN62895.1	MKLSTVLLSAGLASTTLAQFSNSTSASSTDVTSSSSISTSSGSVTITSSEAPESDNGTSTAAPTETSTEAPTTAIPTNGTSTEAPTDTTTEAPTTALPTNGTSTEAPTDTTTEAPTTGLPTNGTTSAFPPTTSLPPSNTTTTPPYNPSTDYTTDYTVVTEYTTYCPEPTTFTTNGKTYTVTEPTTLTITDCPCTIEKPTTTSTTEYTVVTEYTTYCPEPTTFTTNGKTYTVTEPTTLTITDCPCTIEKPTTTSTTEYTVVTEYTTYCPEPTTFTTNGKTYTVTEPTTLTITDCPCTIEKSEAPESSVPVTESKGTTTKETGVTTKQTTANPSLTVSTVVPVSSSASSHSVVINSNGANVVVPGALGLAGVAMLFL	355	7	YES	VVTEYTTYCPEPTTFTTNGKTYTVTEPTTLTITDCPCTIEK	A species of yeast , has been instrumental in winemaking, baking, and brewing since ancient times.
Saccharomyces cerevisiae	80.49	AAN62896.1	MKLSTVLLSAGLASTTLAQFSNSTSASSTDVTSSSSISTSSGSVTITSSEAPESDNGTSTAAPTETSTEAPTTAIPTNGTSTEAPTDTTTEAPTTAIPTNGTSTEAPTDTTTEAPTTALPTNGTSTEAPTDTTTEAPTTGLPTNGTTSAFPPTTSLPPSNTTTTPPYNPSTDYTTDYTVVTEYTTYCPEPTTFTTNGKTYTVTEPTTLTITDCPCTIEKPTTTSTTEYTVVTEYTTYCPEPTTFTTNGKTYTVTEPTTLTITDCPCTIEKPTTTSTTEYTVVTEYTTYCPEPTTFTTNGKTYTVTEPTTLTITDCPCTIEKSEAPESSVPVTESKGTTTKETGVTTKQTTANPSLTVSTVVPVSSSASSHSVVINSNGANVVVPGALGLAGVAMLFL	377	8	YES	VVTEYTTYCPEPTTFTTNGKTYTVTEPTTLTITDCPCTIEK	A species of yeast , has been instrumental in winemaking, baking, and brewing since ancient times.
Saccharomyces cerevisiae	80.49	AAN62897.1	MKLSTVLLSAGLASTTLAQFSNSTSASSTDVTSSSSISTSSGSVTITSSEAPESDNGTSTAAPTETSTEAPTTAIPTNGTSTEAPTDTTTEAPTTALPTNGTSTEAPTDTTTEAPTTALPTNGTSTEAPTDTTTEAPTTALPTNGTSTEAPTDTTTEAPTTGLPTNGTTSAFPPTTSLPPSNTTTTPPYNPSTDYTTDYTVVTEYTTYCPEPTTFTTNGKTYTVTEPTTLTITDCPCTIEKPTTTSTTEYTVVTEYTTYCPEPTTFTTNGKTYTVTEPTTLTITDCPCTIEKPTTTSTTEYTVVTEYTTYCPEPTTFTTNGKTYTVTEPTTLTITDCPCTIEKSEAPESSVPVTESKGTTTKETGVTTKQTTANPSLTVSTVVPVSSSASSHSVVINSN…	399	9	YES	VVTEYTTYCPEPTTFTTNGKTYTVTEPTTLTITDCPCTIEK	A species of yeast , has been instrumental in winemaking, baking, and brewing since ancient times.
Saccharomyces cerevisiae	80.49	AAN62898.1	MKLSTVLLSAGLASTTLAQFSNSTSASSTDVTSSSSISTSSGSVTITSSEAPESDNGTSTAAPTETSTEAPTTAIPTNGTSTEAPTDTTTEAPTTALPTNGTSTEAPTDTTTEAPTTGLPTNGTTSAFPPTTSLPPSNTTTTPPYNPSTDYTTDYTVVTEYTTYCPEPTTFTTNGKTYTVTEPTTLTITDCPCTIEKPTTTSTTEYTVVTEYTTYCPEPTTFTTNGKTYTVTEPTTLTITDCPCTIEKPTTTSTTEYTVVTEYTTYCPEPTTFTTNGKTYTVTEPTTLTITDCPCTIEKPTTTSTTEYTVVTEYTTYCPEPTTFTTNGKTYTVTEPTTLTITDCPCTIEKSEAPESSVPVTESKGTTTKETGVTTKQTTANPSLTVSTVVPVSSSASSH…	406	7	YES	VVTEYTTYCPEPTTFTTNGKTYTVTEPTTLTITDCPCTIEK	A species of yeast , has been instrumental in winemaking, baking, and brewing since ancient times.
Saccharomyces cerevisiae	78.05	CAD6621597.1	MLSNAKLLLSLAMASTALGLVSNSSSSVIVVPSSDATIAGNDTATPAPEPSSAAPLFYNSTATATQYEVVSEFTTYCPEPTTFVTNDATFTVTAPTTLTITNCPCTIEKPTSETSVSSTHDVKTNSNAANARVIPGALGLAGAVMMLL	127	3	YES	VVSEFTTYCPEPTTFVTNDATFTVTAPTTLTITNCPCTIEK	A species of yeast , has been instrumental in winemaking, baking, and brewing since ancient times.
Saccharomyces cerevisiae	75.61	CAD6622067.1	MLSNAKLLLSLAMASTALGLVSNSSSSVIVVPSIDATIAGNDTATPAPEPSSAAPIFYNSTATATQYEVVSEFTTYCPEPTTFVTNDATFTVTAPTTLTITNCPCTVEKPTSETSVSSTHDVETNSNAANARAIPGALGLAGAVMMLL	127	3	YES	VVSEFTTYCPEPTTFVTNDATFTVTAPTTLTITNCPCTVEK	A species of yeast , has been instrumental in winemaking, baking, and brewing since ancient times.
Saccharomyces cerevisiae	80.49	CAD6609768.1	MKLSTVLLSAGLASTTLAQFSNSTSASSTDVTSSSSISTSSGSVTITSSEAPESDNGTSTAAPTETSTEAPTTALPTNGTSTEAPTDTTTEAPTTGLPTNGTTSAFPPTTSLPPSNTTTTPPYNPSTDYTTDYTVVTEYTTYCPEPTTFTTNGKTYTVTEPTTLTITDCPCTIEKPTTTSTTEYTVVTEYTTYCPEPTTFTTNGKTYTVTEPTTLTITDCPCTIEKSEAPESSVPVTESKGTTTKETGVTTKQTTANPSLTVSTVVPVSSSASSHSVVINSNGANVVVPGALGLAGVAMLFL	282	6	YES	VVTEYTTYCPEPTTFTTNGKTYTVTEPTTLTITDCPCTIEK	A species of yeast , has been instrumental in winemaking, baking, and brewing since ancient times.
Saccharomyces cerevisiae	80.49	GHM88663.1	MKLSTVLLSAGLASTTLAQFSNSTSASSTDVTSSSSISTSSGSVTITSSEAPESDNGTSTAAPTETSTEAPTTALPTNAPTTGLPTNGTTTAFPPTTSLPPSNTTTTPPYNPSTDYTTDYTVVTEYTTYCPEPTTFTTNGKTYTVTEPTTLTITDCPCTIEKPTTTSTTEYTVTYTATEPTTLTITDCPCTIEKSEAPESSVPVTESKGTTTKETGVTTKQTTANPSLTVSTVVPVSSSASSHSVVINSNGANVVVPGALGLAGVAMLFL	250	5	YES	VVTEYTTYCPEPTTFTTNGKTYTVTEPTTLTITDCPCTIEK	A species of yeast , has been instrumental in winemaking, baking, and brewing since ancient times.
Saccharomyces cerevisiae	80.49	GAX67320.1	MKLSTVLLSAGLASTTLAQFSNSTSASSTDVTSSSSISTSSGSVTITSSEAPESDNGTSTAAPTETSTEAPTTAIPTNGTSTEAPTDTTTEAPTTALPTNGTSTEAPTDTTTEAPTTGLPTNGTTTAFPPTTSLPPSNTTTTPPYNPSTDYTTDYTVVTEYTTYCPEPTTFTTNGKTYTVTEPTTLTITDCPCTIEKPTTTSTTEYTVVTEYTTYCPEPTTFTTNGKTYTATEPTTLTITDCPCTIEKSEAPESSVPVTESKGTTTKETGVTTKQTTANPSLTVSTVVPVSSSASSHSVVINSNGANVVVPGALGLAGVAMLFL	304	7	YES	VVTEYTTYCPEPTTFTTNGKTYTVTEPTTLTITDCPCTIEK	A species of yeast , has been instrumental in winemaking, baking, and brewing since ancient times.
Saccharomyces cerevisiae	80.49	KZV12313.1	MKLSTVLLSAGLASTTLAQFSNSTSASSTDATSSSSISTSSGSVTITSSEAPESDNGTSTAAPTETSTEAPTTAIPTNGTSTEAPTDTTTEAPTTALPTNGTSTEAPTDTTTEAPTTALPTNGTSTEAPTDTTTEAPTTALPTNGTSTEAPTDTTTEAPTTALPTNGTTSAFPPTTSLPPSNTTTTPPYNPSTDYTTDYTVVTEYTTYCPEPTTFTTNGKTYTVTEPTTLTITDCPCTIEKPTTTSTTEYTVVTEYTTYCPEPTTFTTNGKTYTVTEPTTLTITDCPCTIEKPTTTSTTEYTVVTEYTTYCPEPTTFTTNGKTYTVTEPTTLTITDCPCTIEKSEAPESSVPVTESKGTTTKETGVTTKQTTANPSLTVSTVVPVSSSASSHSVVINSN…	399	9	YES	VVTEYTTYCPEPTTFTTNGKTYTVTEPTTLTITDCPCTIEK	A species of yeast , has been instrumental in winemaking, baking, and brewing since ancient times.
Saccharomyces cerevisiae	80.49	BAI99734.1	MKLSTVLLSAGLASTTLAQFSNSTSASSTDVTSSSSISTSSGSVTITSSEAPESDNGTSTAAPTETSTEAPTTAIPTNGTSTEAPTDTTTEAPTTALPTNGTSTEAPTDTTTEAPTTGLPTNGTSTEAPTDTTTEAPTTGLPTNGTSTEAPTDTTTEAPTTGLPTNGTTTAFPPTTSLPPSNTTTTPPYNPSTDYTTDYTVVTEYTTYCPEPTTFTTNGKTYTVTEPTTLTITDCPCTIEKPTTTSTTEYTVVTEYTTYCPEPTTFTTNGKTYTVTEPTTLTITDCPCTIEKPTTTSTTEYTVVTEYTTYCPEPTTFTTNGKTYTATEPTTLTITDCPCTIEKSEAPESSVPVTESKGTTTKETGVTTKQTTANPSLTVSTVVPVSSSASSHSVVINSN…	399	9	YES	VVTEYTTYCPEPTTFTTNGKTYTVTEPTTLTITDCPCTIEK	A species of yeast , has been instrumental in winemaking, baking, and brewing since ancient times.
Saccharomyces cerevisiae	80.49	PTN13481.1	MKLSTVLLSAGLASTTLAQFSNSTSASSTDVTSSSSISTSSGSVTITSSEAPESDNGTSTAAPTETSTEAPTTAIPTNGTSTEAPTDTTTEAPTTALPTNGTSTEAPTDTTTEAPTTGLPTNGTTSAFPPTTSLPPSNTTTTPPYNPSTDYTTDYTVVTEYTTYCPEPTTFTTNGKTYTVTEPTTLTITDCPCTIEKPTTTSTTEYTVVTEYTTYCPEPTTFTTNGKTYTVTEPTTLTITDCPCTIEKPTTTSTTEYTVVTEYTTYCPEPTTFTTNGKTYTVTEPTALTITDCPCTIEKSEAPESSVPVTESKGTTTKETGVTTKQTTANPSLTVSTVVPVSSSASSHSVVINSNGANVVVPGALGLAGVAMLFL	355	8	YES	VVTEYTTYCPEPTTFTTNGKTYTVTEPTTLTITDCPCTIEK	A species of yeast , has been instrumental in winemaking, baking, and brewing since ancient times.
Saccharomyces cerevisiae	78.05	CAD6624569.1	MLSNAKLLLSLAMASTALGLVSNSSSSAIVVPSSDATIAGNDTATPAPEPSSAAPIFYNSTATATQYEVVSEFTTYCPEPTTFVTNDATFTVTAPTTLTITNCPCTIEKPTSETSVSSTHDVETNSNAANARVIPGALGLAGAVMMLL	127	3	YES	VVSEFTTYCPEPTTFVTNDATFTVTAPTTLTITNCPCTIEK	A species of yeast , has been instrumental in winemaking, baking, and brewing since ancient times.
Saccharomyces cerevisiae	80.49	CAH1829055.1	MKLSTVLLSAGLASTTLAQFSNSTSASSTDVTSSSSISTSSGSVTITSSEAPESDNGTSTAAPTETSTEAPTTAIPTNGTSTEAPTDTTTEAPTTALPPTTALPTNGTTTAFPPTTSLPPSNTTTTPPYNPSTDYTTDYTVVTEYTTYCPEPTTFTTNGKTYTVTEPTTLTITDCPCTIEKPTTTSTTEYTVVTEYTTYCPEPTTFTTNGKTYTVTEPTTLTITDCPCTIEKSEAPESSVPVTESKGTTTKETGVTTKQTTANPSLTVSTVVPVSSSASSHSVVINSNGANVVVPGALGLAGVAMLFL	288	6	YES	VVTEYTTYCPEPTTFTTNGKTYTVTEPTTLTITDCPCTIEK	A species of yeast , has been instrumental in winemaking, baking, and brewing since ancient times.
Saccharomyces cerevisiae	80.49	CAD6609647.1	MKLSTVLLTAGLASTTLAQFSNSTSASSTDVTSSTISTSSGSVTITSSEAPESNNGTSTAAPTETSTEAPTTAIPTNGTSTEAPTEAPTEAPTTALPTNGTTSALPPTTSLPPSNTTTTPPYNPSTDYTTDYTVVTEYTTYCPEPTTFTTNGKTYTVTEPTTLTITDCPCTIEKPTTTSTTEYTVVTEYTTYCPEPTTFTTNGKTYTVTEPTTLTITDCPCTIEKSEAPESSVPVTESKGTTTKETGVTTKQTTANPSLTVSTVVPVSSSASSHSVVINSNGANVVVPGALGLAGVAMLFL	281	6	YES	VVTEYTTYCPEPTTFTTNGKTYTVTEPTTLTITDCPCTIEK	A species of yeast , has been instrumental in winemaking, baking, and brewing since ancient times.
Saccharomyces cerevisiae	80.49	CAD6467797.1	MKLSTVLLSAGLASTTLAQFSNSTSASSTDVTSSSSISTSSGSVTITSSEAPESDNGTSTAAPTETSTEAPTTAIPTNGTSTEAPTDTTTEAPTTALPTNGTSTEAPTDTTTEAPTTALPTNGTSTEAPTDTTTEAPTTALPTNGTSTEAPTDTTTEAPTTALPTNGTTTAFPPTTSLPPSNTTTTPPYNPSTDYTTDYTVVTEYTTYCPEPTTFTTNGKTYTVTEPTTLTITDCPCTIEKPTTTSTTEYTVVTEYTTYCPEPTTFTTNGKTYTVTEPTTLTITDCPCTIEKPTTTSTTEYTVVTEYTTYCPEPTTFTTNGKTYTVTEPTTLTITDCPCTIEKSEAPESSVPVTESKGTTTKETGVTTKQTTANPSLTVSTVVPVSSSASSHSVVINSN…	399	9	YES	VVTEYTTYCPEPTTFTTNGKTYTVTEPTTLTITDCPCTIEK	A species of yeast , has been instrumental in winemaking, baking, and brewing since ancient times.
Saccharomyces cerevisiae	80.49	AAS56019.1	MKLSTVLLSAGLASTTLAQFSNSTSASSTDVTSSSSISTSSGSVTITSSEAPESDNGTSTAAPTETSTEAPTTAIPTNGTSTEAPTTAIPTNGTSTEAPTDTTTEAPTTALPTNGTSTEAPTDTTTEAPTTGLPTNGTTSAFPPTTSLPPSNTTTTPPYNPSTDYTTDYTVVTEYTTYCPEPTTFTTNGKTYTVTEPTTLTITDCPCTIEKPTTTSTTEYTVVTEYTTYCPEPTTFTTNGKTYTVTEPTTLTITDCPCTIEKSEAPESSVPVTESKGTTTKETGVTTKQTTANPSLTVSTVVPVSSSAPSHSVVINSNGANVVVPGALGLAGVAMLFL	318	8	YES	VVTEYTTYCPEPTTFTTNGKTYTVTEPTTLTITDCPCTIEK	A species of yeast , has been instrumental in winemaking, baking, and brewing since ancient times.
Saccharomyces cerevisiae EC1118	78.05	CAY79339.1	MLSNAKLLLSLAMASTALGLVSNSSSSVIVVPSSDATIAGNDTATPAPEPSSAAPIFYNSTATATQYEVVSEFTTYCPEPTTFVTNGATFTVTAPTTLTITNCPCTIEKPTSETSVSSTHVVETNSNAANARAIPGALGLAGAVMMLL	274	3	YES	VVSEFTTYCPEPTTFVTNGATFTVTAPTTLTITNCPCTIEK	A species of yeast , has been instrumental in winemaking, baking, and brewing since ancient times.
Saccharomyces cerevisiae FostersO	78.05	EGA62534.1	MLSNAKLLLSLAMASTALGLVSNSSSSVIVVPSSDATIAGNDTATPAPEPSSAAPIFYNSTATATQYEVVSEFTTYCPEPTTFVTNGATFTVTAPTTLTITNCPCTIEKPTSETSVSSTHDVETNSNXANARAIPGALGLAGAVMMLL	115	3	YES	VVSEFTTYCPEPTTFVTNGATFTVTAPTTLTITNCPCTIEK	A species of yeast , has been instrumental in winemaking, baking, and brewing since ancient times.
Saccharomyces cerevisiae JAY291	78.05	EEU07081.1	MLSNAKLLLSLAMASTALGLVSNSSSSVIVVPSSDATIAGNDTATPAPEPSSAAPIFYNSTATATQYEVVSEFTTYCPEPTTFVTNGATFTVTAPTTLTITNCPCTIEKPTSETSISSTHDVETNSNAANARAIPGALGLAGAVMMLL	127	3	YES	VVSEFTTYCPEPTTFVTNGATFTVTAPTTLTITNCPCTIEK	A species of yeast , has been instrumental in winemaking, baking, and brewing since ancient times.
Saccharomyces cerevisiae Kyokai no. 7	75.61	GAA22980.1	MLSNAKLLLSLAMASTALGLVSNSSSSVIVVPSSDATIAGNDTATPAPEPSSAAPIFYNSTATATQYEVVSEFTTYCPEPTTFVTNGATFTVTAPTTLTITNCPCIIEKPTSETSVSSTHDVETNSNGANARAIPGALGLAGAVMMLL	127	3	YES	VVSEFTTYCPEPTTFVTNGATFTVTAPTTLTITNCPCIIEK	A species of yeast , has been instrumental in winemaking, baking, and brewing since ancient times.
Saccharomyces cerevisiae Lalvin QA23	78.05	EGA83086.1	MLSNAKLLLSLAMASTALGLVSNSSSSVIVVPSSDATIAGNDTATPAPEPSSAAPIFYNSTATATQYEVVSEFTTYCPEPTTFVTNGATFTVTAPTTLTITNCPCTIEKPTSETSVSSTHXVETNSNAANARAIPGALGLAGAVMMLL	127	3	YES	VVSEFTTYCPEPTTFVTNGATFTVTAPTTLTITNCPCTIEK	A species of yeast , has been instrumental in winemaking, baking, and brewing since ancient times.
Saccharomyces cerevisiae S288C	80.49	NP_010362.3	MKLSTVLLSAGLASTTLAQFSNSTSASSTDVTSSSSISTSSGSVTITSSEAPESDNGTSTAAPTETSTEAPTTAIPTNGTSTEAPTTAIPTNGTSTEAPTDTTTEAPTTALPTNGTSTEAPTDTTTEAPTTGLPTNGTTSAFPPTTSLPPSNTTTTPPYNPSTDYTTDYTVVTEYTTYCPEPTTFTTNGKTYTVTEPTTLTITDCPCTIEKPTTTSTTEYTVVTEYTTYCPEPTTFTTNGKTYTVTEPTTLTITDCPCTIEKSEAPESSVPVTESKGTTTKETGVTTKQTTANPSLTVSTVVPVSSSASSHSVVINSNGANVVVPGALGLAGVAMLFL	318	8	YES	VVTEYTTYCPEPTTFTTNGKTYTVTEPTTLTITDCPCTIEK	A species of yeast , has been instrumental in winemaking, baking, and brewing since ancient times.
Saccharomyces cerevisiae S288C	78.05	NP_011077.1	MLSNAKLLLSLAMASTALGLVSNSSSSVIVVPSSDATIAGNDTATPAPEPSSAAPIFYNSTATATQYEVVSEFTTYCPEPTTFVTNGATFTVTAPTTLTITNCPCTIEKPTSETSVSSTHDVETNSNAANARAIPGALGLAGAVMMLL	127	3	YES	VVSEFTTYCPEPTTFVTNGATFTVTAPTTLTITNCPCTIEK	A species of yeast , has been instrumental in winemaking, baking, and brewing since ancient times.
Saccharomyces cerevisiae x Saccharomyces kudriavzevii VIN7	78.05	EHN02689.1	MLSNAKFLLSLAMASSAFGLVSNSSSSVIAAPSSDVIIAGNNTATPAPEPSSAVPPFYNSTATTTQYEVVSEFTTYCPEPTTFVTNNATYTVTAPTTLTVTNCPCTIEKPASETSASSTHDVGTNSNAANAKVIPSALGLFGAVMMLL	127	4	YES	VVSEFTTYCPEPTTFVTNNATYTVTAPTTLTVTNCPCTIEK	A species of yeast , has been instrumental in winemaking, baking, and brewing since ancient times.
Saccharomyces cerevisiae YJM1083	80.49	AJU81049.1	MKLSTVLLSAGLASTTLAQFSNSTSASSTDVTSSSSISTSSGSVTITSSEAPESDNGTNTAAPTETSTEAPTTAIPTNGTSTEAPTDTTTEAPTTALPTNGTSTEAPTDTTTEAPTTALPTNGTSTEAPTDTTTEAPTTGLPTNGTTSAFPPTTSLPPSNTTTTPPYNPSTDYTTDYTVVTEYTTYCPEPTTFTTNGKTYTVTEPTTLTITDCPCTIEKPTTTSTTEYTVVTEYTTYCPEPTTFTTNGKTYTVTEPTTLTITDCPCTIEKSEAPESSVPVTESKGTTTKETGVTTKQTTANPSLTVSTVVPVSSSASSHSVVINSNGANVVVPGALGLAGVAMLFL	326	8	YES	VVTEYTTYCPEPTTFTTNGKTYTVTEPTTLTITDCPCTIEK	A derived strain of clinical isolate
Saccharomyces cerevisiae YJM1208	80.49	AJU85158.1	MKLSTVLLSAGLASTTLAQFSNSTSASSTDVTSSSSISTSSGSVTITSSEAPESDNGTSTAAPTETSTEAPTTAIPTNGTSTEAPTDTTTEAPTTGLPTNGTSTEAPTDTTTEAPTTGLPTNGTTTAFPPTTSLPPSNTTTTPPYNPSTDYTTDYTVVTEYTTYCPEPTTFTTNGKTYTVTEPTTLTITDCPCTIEKPTTTSTTEYTVVTEYTTYCPEPTTFTTNGKTYTATEPTTLTITDCPCTIEKSEAPESSVPVTESKGTTTKETGVTTKQTTANPSLTVSTVVPVSSSASSHSVVINSNGANVVVPGALGLAGVAMLFL	304	7	YES	VVTEYTTYCPEPTTFTTNGKTYTVTEPTTLTITDCPCTIEK	A derived strain of clinical isolate
Saccharomyces cerevisiae YJM1248	80.49	AJU87205.1	MKLSTVLLSAGLASTTLAQFSNSTSASSTDVTSSSSISTSSGSVTITSSEAPESDNGTSTAAPTETSTEAPTTAIPTNGTSTEAPTDTTTEAPTTALPTNGTSTEAPTDTTTEAPTTALPTNGTTTAFPPTTSLPPSNTTTTPPYNPSTDYTTDYTVVTEYTTYCPEPTTFTTNGKTYTVTEPTTLTITDCPCTIEKPTTTSTTEYTVVTEYTTYCPEPTTFTTNGKTYTVTEPTTLTITDCPCTIEKSEAPESSVPVTESKGTTTKETGVTTKQTTANPSLTVSTVVPVSSSASSHSVVINSNGANVVVPGALGLAGVAMLFL	304	7	YES	VVTEYTTYCPEPTTFTTNGKTYTVTEPTTLTITDCPCTIEK	A derived strain isolated from wine
Saccharomyces cerevisiae YJM1248	78.05	AJU44936.1	MLSNSKLLLSLAMASTALGLVSNSSSSVIVVPSSDATIAGNDTATPAPEPSSAAPIFYNSTATATQYEVVSEFTTYCPEPTTFVTNGATFTVTAPTTLTITNCPCTIEKPTSETSISSTHDVETNSNAANARAIPGALGLAGAVMMLL	127	3	YES	VVSEFTTYCPEPTTFVTNGATFTVTAPTTLTITNCPCTIEK	A derived strain isolated from wine
Saccharomyces cerevisiae YJM1250	80.49	AJU87876.1	MKLSTVLLSAGLAWTTLAQFSNSTSASSTDVTSSSSISTSSSSISTSSGSVTITSSEAPESDNGTSTAAPTETSTEAPTTAIPTNGTSTEAPTDTTSEAPTTAIPTNGTSTEAPTDTTTEAPTTALPTNGTSTEAPTDTTTEAPTTGLPTNGTTSAFPPTTSLPPSNTTTTPPYNPSTDYTTDYTVVTEYTTYCPEPTTFTTNGKTYTVTEPTTLTITDCPCTIEKPTTTSTTEYTVVTEYTTYCPEPTTFTTNGKTYTVTEPTTLTITDCPCTIEKPTTTSTTEYTVVTEYTTYCPEPTTFTTNGKTYTVTEPTTLTITDCPCTIEKSEAPESSVPVTESKGTTTKETGVTTKQTTANPSLTVSTVVPVSSSASSHSVVINSNGANVVVPGALGLAGV…	384	8	YES	VVTEYTTYCPEPTTFTTNGKTYTVTEPTTLTITDCPCTIEK	A derived strain isolated from ugar cane
Saccharomyces cerevisiae YJM1250	75.61	AJU45195.1	MLSNAKLLLSLAMASTALGLVSNSSSSVIVVPSSDATIAGNDTATPAPEPSSAAPIFYNSTATATQYEVVSEFTTYCPEPTTFVTNGATFTVTSPTTLTITNCPCTIEKPTSETSVSSTHDVETNSNAANARAIPGALGLAGAVMMLL	127	3	YES	VVSEFTTYCPEPTTFVTNGATFTVTSPTTLTITNCPCTIEK	A derived strain isolated from ugar cane
Saccharomyces cerevisiae YJM1252	80.49	AJU88581.1	MKLSTVLLSAGLASTTLAQFSNSTSASSTDVTSSSSISTSSGSVTITSSEAPESDNGTSTAAPTETSTEAPTTAIPTNGTSTEAPTDTTTEAPTTALPTNGTSTEAPTDTTTEAPTTGLPTNGTTSAFPPTTSLPPSNTTTTPPYNPSTDYTTDYTVVTEYTTYCPEPTTFTTNGKTYTVTEPTTLTITDCPCTIEKSEAPESSVPVTESKGTTTKETGVTTKQTTANPSLTVSTVVPVSSSASSHSVVINSNGANVVVPGALGLAGVAMLFL	253	7	YES	VVTEYTTYCPEPTTFTTNGKTYTVTEPTTLTITDCPCTIEK	A derived strain isolated from Alpechin
Saccharomyces cerevisiae YJM1307	80.49	AJU90700.1	MKLSTVLLSAGLASTTLAQFSNSTSASSTDVTSSSSISTSSGSVTITSSEAPESDNGTSTAAPTETSTEAPTTAIPTNGTSTEAPTDTTTEAPTTALPTNGTSTEAPTDTTTEAPTTALPTNGTSTEAPTDTTTEAPTTALPTNGTSTEAPTDTTTEAPTTGLPTNGTTTAFPPTTSLPPSNTTTTPPYNPSTDYTTDYTVVTEYTTYCPEPTTFTTNGKTYTVTEPTTLTITDCPCTIEKPTTTSTTEYTVVTEYTTYCPEPTTFTTNGKTYTVTEPTTLTITDCPCTIEKSEAPESSVPVTESKGTTTKETGVTTKQTTANPSLTVSTVVPVSSSASSHSVVINSNGANVVVPGALGLAGVAMLFL	348	9	YES	VVTEYTTYCPEPTTFTTNGKTYTVTEPTTLTITDCPCTIEK	A derived strain of clinical isolate
Saccharomyces cerevisiae YJM1311	78.05	AJU46713.1	MLSNAKLLLSLAMASTALGLVSNSSSSVIVVPSSDATIAGNDTATPAPEPSSAAPIFYNSTATATQYEVVSEFTTYCPEPTTFVTNGATFTVTAPTTLTITNCPCTIEKPTSETSVSSTHDVETNSNGANARAIPGALGLAGAVMMLL	127	3	YES	VVSEFTTYCPEPTTFVTNGATFTVTAPTTLTITNCPCTIEK	A derived strain of clinical isolate
Saccharomyces cerevisiae YJM1342	80.49	AJU95669.1	MKLSTVLLSAGLASTTLAQFSNSTSASSTDVTSSSSISTSSGSVTITSSEAPESDNGTSTAAPTETSTEAPTTAIPTNGTSTEAPTDTTTEAPTTALPTNGTSTEAPTDTTTEAPTTALPTNGTTSAFPPTTSLPPSNTTTTPPYNPSTDYTTDYTVVTEYTTYCPEPTTFTTNGKTYTVTEPTTLTITDCPCTIEKPTTTSTTEYTVVTEYTTYCPEPTTFTTNGKTYTVTEPTTLTITDCPCTIEKSEAPESSVPVTESKGTTTKETGVTTKQTTANPSLTVSTVVPVSSSASSHSVVINSNGANVVVPGALGLAGVAMLFL	304	7	YES	VVTEYTTYCPEPTTFTTNGKTYTVTEPTTLTITDCPCTIEK	A derived strain isolated from soil
Saccharomyces cerevisiae YJM1385	80.49	AJU99188.1	MKLSTVLLSAGLAWTTLAQFSNSTSASSTDVTSSSSISTSSGSVTITSSEAPESDNGTSTAAPTETSTEAPTTAIPTNGTSTEAPTDTTSEAPTTAIPTNGTSTEAPTDTTTEAPTTALPTNGTSTEAPTDTTTEAPTTGLPTNGTTSAFPPTTSLPPSNTTTTPPYNPSTDYTTDYTVVTEYTTYCPEPTTFTTNGKTYTVTEPTTLTITDCPCTIEKPTTTSTTEYTVVTEYTTYCPEPTTFTTNGKTYTVTEPTTLTITDCPCTIEKSEASESSVPVTESKGTTTKETGVTTKQTTANPSLTVSTVVPVSSSASSHSVVINSNGANVVVPGALGLAGVAMLFL	326	8	YES	VVTEYTTYCPEPTTFTTNGKTYTVTEPTTLTITDCPCTIEK	A derived strain isolated from sugar refinery
Saccharomyces cerevisiae YJM1388	80.49	AJV01309.1	MKLSTVLLSAGLASTTLAQFSNSTSASSTDVTSSSSISTSSGSVTITSSEAPESDNGTSTAAPTETSTEAPTTAIPTNGTSTEAPTDTTTEAPTTALPTNGTSTEAPTDTTTEAPTTALPTNGTSTEAPTDTTTEAPTTGLPTNGTTTAFPPTTSLPPSNTTTTPPYNPSTDYTTDYTVVTEYTTYCPEPTTFTTNGKTYTVTEPTTLTITDCPCTIEKPTTTSTTEYTVVTEYTTYCPEPTTFTTNGKTYTVTEPTTLTITDCPCTIEKPTTTSTTEYTVVTEYTTYCPEPTTFTTNGKTYTVTEPTTLTITDCPCTIEKPTTTSTTEYTVVTEYTTYCPEPTTFTTNGKTYTVTEPTTLTITDCPCTIEKSEAPESSVPVTESKGTTTKETGVTTKQ…	428	8	YES	VVTEYTTYCPEPTTFTTNGKTYTVTEPTTLTITDCPCTIEK	A derived strain isolated from fermented tapioca
Saccharomyces cerevisiae YJM1389	80.49	AJV02022.1	MKLSTVLLSAGLASTTLAQFSNSTSASSTDVTSSSSISTSSGSVTITSSEAPESDNGTSTAAPTETSTEAPTTAIPTNGTSTEAPTDTTTEAPTTALPTNGTSTEAPTDTTTEAPTTALPTNGTSTEAPTDTTTEAPTTGLPTNGTTTAFPPTTSLPPSNTTTTPPYNPSTDYTTDYTVVTEYTTYCPEPTTFTTNGKTYTVTEPTTLTITDCPCTIEKPTTTSTTEYTVVTEYTTYCPEPTTFTTNGKTYTVTEPTTLTITDCPCTIEKPTTTSTTEYTVVTEYTTYCPEPTTFTTNGKTYTVTEPTTLTITDCPCTIEKSEAPESSVPVTESKGTTTKETGVTTKQTTANPSLTVSTVVPVSSSASSHSVVINSNGANVVVPGALGLAGVAMLFL	377	8	YES	VVTEYTTYCPEPTTFTTNGKTYTVTEPTTLTITDCPCTIEK	A derived strain isolated from sewage
Saccharomyces cerevisiae YJM1399	80.49	AJV02728.1	MKLSTVLLSAGLASTTLAQFSNSTSASSTDVTSSSSISTSSGSVTITSSEAPESDNGTSTAAPTETSTEAPTTAIPTNGTSTEAPTDTTTEAPTTALPTNGTTSAFPPTTSLPPTTSLPPSNTTTTPPYNPSTDYTTDYTVVTEYTTYCPEPTTFTTNGKTYTVTEPTTLTITDCPCTIEKPTTTSTTEYTVVTEYTTYCPEPTTFTTNGKTYTVTEPTTLTITDCPCTIEKSEAPESSVPVTESKGTTTKETGVTTKQTTANPSLTVSTVVPVSSSASSHSVVINSNGANVVVPGALGLAGVAMLFL	288	6	YES	VVTEYTTYCPEPTTFTTNGKTYTVTEPTTLTITDCPCTIEK	A derived strain isolated from wild cherry tree
Saccharomyces cerevisiae YJM1418	80.49	AJV06941.1	MKLSTVLLSAGLASTTLAQFSNSTSASSTDVTSSSSISTSSGSVTITSSEAPESDNGTSTAAPTETSTEAPTTAIPTNGTSTEAPTDTTTEAPTTGLPTNGTTSAFPPTTSLPPSNTTTTPPYNPSTDYTTDYTVVTEYTTYCPEPTTFTTNGKTYTVTEPTTLTITDCPCTIEKPTTTSTTEYTVVTEYTTYCPEPTTFTTNGKTYTVTEPTTLTITDCPCTIEKSEAPESSVPVTESKGTTTKETGVTTKQTTANPSLTVSTVVPVSSSASSHSVVINSNGANVVVPGALGLAGVAMLFL	282	6	YES	VVTEYTTYCPEPTTFTTNGKTYTVTEPTTLTITDCPCTIEK	A derived strain isolated from oak tree
Saccharomyces cerevisiae YJM1418	78.05	AJU52321.1	MLSNAKLLLSLAMASTALGLVSNSSSSVIVVPSSDATIAGNDTATPAPEPSSAAPIFYNSTATATQYEVVSEFTTYCPEPTTFVTNDATFTVTAPTTLTITNCPCTIEKPTSETSVSSTHDVETNSNAANARVIPGALGLAGAVMMLL	127	3	YES	VVSEFTTYCPEPTTFVTNDATFTVTAPTTLTITNCPCTIEK	A derived strain isolated from oak tree
Saccharomyces cerevisiae YJM1419	80.49	AJV07647.1	MKLSTVLLSAGLASTTLAQFSNSTSASSTDVTSSSSISTSSGSVTITSSEAPESDNGTSTAAPTETSTEAPTTAIPTNGTSTEAPTDTTTEAPTTALPTNGTSTEAPTDTTTEAPTTGLPTNGTTTAFLPTTSLPPSNTTTTPPYNPSTDYTTDYTVVTEYTTYCPEPTTFTTNGKTYTVTEPTTLTITDCPCTIEKPTTTSTTEYTVVTEYTTYCPEPTTFTTNGKTYTVTEPTTLTITDCPCTIEKSEAPESSVPVTESKGTTTKETGVTTKQTTANPSLTVSTVVPVSSSASSHSVVINSNGANVVVPGALGLAGVAMLFL	304	7	YES	VVTEYTTYCPEPTTFTTNGKTYTVTEPTTLTITDCPCTIEK	A derived strain isolated from sugar cane
Saccharomyces cerevisiae YJM1433	80.49	AJV08341.1	MKLSTVLLSAGLASTTLAQFSNSTSASSTDVTSSSSISTSSGSVTITSSEAPESDNGTSTAAPTETSTEAPTTAIPTNGTSTEAPTDTTTEAPTTALPTNGTSTEAPTDTTTEAPTTGLPTNGTTTAFPPTTSLPPSNTTTTPPYNPSTDYTTDYTVVTEYTTYCPEPTTFTTNGKTYTVTEPTTLTITDCPCTIEKPTTTSTTEYTVVTEYTTYCPEPTTFTTNGKTYTVTEPTTLTITDCPCTIEKPTTTSTTEYTVVTEYTTYCPEPTTFTTNGKTYTVTEPTTLTITDCPCTIEKSEAPESSVPVTESKGTTTKETGVTTKQTTANPSLTVSTVVPVSSSASSHSVVINSNGANVVVPGALGLAGVAMLFL	355	7	YES	VVTEYTTYCPEPTTFTTNGKTYTVTEPTTLTITDCPCTIEK	A derived strain isolated from wine
Saccharomyces cerevisiae YJM1444	80.49	AJV11081.1	MKLSTVLLSAGLASTTLAQFSNSTSASSTDVTSSSSISTSSGSVTITSSEAPESDNGTSTAAPTETSTEAPTTAIPTNGTSTEAPTDTTTEAPTTGLPTNGTTTAFPPTTSLPPSNTTTTPPYNPSTDYTTDYTVVTEYTTYCPEPTTFTTNGKTYTVTEPTTLTITDCPCTIEKPTTTSTTEYTVVTEYTTYCPEPTTFTTNGKTYTVTEPTTLTITDCPCTIEKSEAPESSVPVTESKGTTTKETGVTTKQTTANPSLTVSTVVPVSSSASSHSVVINSNGANVVVPGALGLAGVAMLFL	282	6	YES	VVTEYTTYCPEPTTFTTNGKTYTVTEPTTLTITDCPCTIEK	A derived strain isolated from fruit
Saccharomyces cerevisiae YJM1450	80.49	AJV12468.1	MKLSTVLLSAGLAWTTLAQFSNSTSASSTDVTSSSSISTSSGSVTITSSEAPESDNGTSTAAPTETSTEAPTTAIPTNGTSTEAPTDTTSEAPTTAIPTNGTSTEAPTDTTTEAPTTALPTNGTSTEAPTDTTTEAPTTGLPTNGTTSAFPPTTSLPPSNTTTTPPYNPSTDYTTDYTVVTEYTTYCPEPTTFTTNGKTYTVTEPTTLTITDCPCTIEKPTTTSTTEYTVVTEYTTYCPEPTTFTTNGKTYTVTEPTTLTITDCPCTIEKSEAPESSVPVTESKGTTTKETGVTTKQTTANPSLTVSTVVPVSSSASSHSVVINSNGANVVVPGALGLAGVAMLFL	326	8	YES	VVTEYTTYCPEPTTFTTNGKTYTVTEPTTLTITDCPCTIEK	A derived strain of clinical isolate
Saccharomyces cerevisiae YJM1460	80.49	AJV13117.1	MKLSTVLLSAGLASTTLAQFSNSTSASSTDVTSSSSISTSSGSVTITSSEAPESDNGTSTAAPTETSTEAPTTAIPTNGTSTEAPTDTTTEAPTTALPTNGTSTEAPTDTTTEAPTTGLPTNGTSTEAPTDTTTEAPTTGLPTNGTTTAFPPTTSLPPSNTTTTPPYNPSTDYTTDYTVVTEYTTYCPEPTTFTTNGKTYTVTEPTTLTITDCPCTIEKPTTTSTTEYTVVTEYTTYCPEPTTFTTNGKTYTATEPTTLTITDCPCTIEKSEAPESSVPVTESKGTTTKETGVTTKQTTANPSLTVSTVVPVSSSASSHSVVINSNGANVVVPGALGLAGVAMLFL	326	8	YES	VVTEYTTYCPEPTTFTTNGKTYTVTEPTTLTITDCPCTIEK	A derived strain isolated from brewery
Saccharomyces cerevisiae YJM1460	78.05	AJU54588.1	MLSNARLLLSLAMASTALGLVSNSSSSVIVVPSSDATIAGNDTATPAPEPSSAAPIFYNSTATATQYEVVSEFTTYCPEPTTFVTNGATFTVTAPTTLTITNCPCTIEKPTSETSVSSTHDVETNSNGANARAIPGALGLAGAVMMLL	127	3	YES	VVSEFTTYCPEPTTFVTNGATFTVTAPTTLTITNCPCTIEK	A derived strain isolated from brewery
Saccharomyces cerevisiae YJM1463	80.49	AJV13827.1	MKLSTVLLSAGLASTTLAQFSNSTSASSTDATSSSSISTSSGSVTITSSEAPESDNGTSTAAPTETSTEAPTTAIPTNGTSTEAPTDTTTEAPTTALPTNGTSTEAPTDTTTEAPTTALPTNGTSTEAPTDTTTEAPTTALPTNGTTSAFPPTTSLPPSNTTTTPPYNPSTDYTTDYTVVTEYTTYCPEPTTFTTNGKTYTVTEPTTLTITDCPCTIEKPTTTSTTEYTVVTEYTTYCPEPTTFTTNGKTYTVTEPTTLTITDCPCTIEKPTTTSTTEYTVVTEYTTYCPEPTTFTTNGKTYTVTEPTTLTITDCPCTIEKSEAPESSVPVTESKGTTTKETGVTTKQTTANPSLTVSTVVPVSSSASSHSVVINSNGANVVVPGALGLAGVAMLFL	377	8	YES	VVTEYTTYCPEPTTFTTNGKTYTVTEPTTLTITDCPCTIEK	other strain isolate
Saccharomyces cerevisiae YJM1549	80.49	AJV18036.1	MKLSTVLLSAGLASTTLAQFSNSTSASSTDATSSSSISTSSGSVTITSSEAPESDNGTSTAAPTETSTEAPTTAIPTNGTSTEAPTDTTTEAPTTALPTNGTSTEAPTDTTTEAPTTALPTNGTSTEAPTDTTTEAPTTALPTNGTTSAFPPTTSLPPSNTTTTPPYNPSTDYTTDYTVVTEYTTYCPEPTTFTTNGKTYTVTEPTTLTITDCPCTIEKPTTTSTTEYTVVTEYTTYCPEPTTFTTNGKTYTVTEPTTLTITDCPCTIEKPTTTSTTEYTVVTEYTTYCPEPTTFTTNGKTYTVTEPTTLTITDCPCTIEKPTTTSTTEYTVVTEYTTYCPEPTTFTTNGKTYTVTEPTTLTITDCPCTIEKPTTTSTTEYTVVTEYTTYCPEPTTFTT…	479	8	YES	VVTEYTTYCPEPTTFTTNGKTYTVTEPTTLTITDCPCTIEK	A derived strain isolated from brewery
Saccharomyces cerevisiae YJM1615	78.05	AJU45451.1	MLSNAKLLLSLAMASTALGLVSNSSSSVIVVPSSDATIAGNDTATPAPEPSSAAPIFYNSTATATQYEVVSEFTTYCPEPTTFVTNGATFTVTAPTTLTITNCPCTIEKPISETSVSSTHDVETNSNGANARAIPGALGLAGAVMMLL	127	3	YES	VVSEFTTYCPEPTTFVTNGATFTVTAPTTLTITNCPCTIEK	A derived strain of clinical isolate
Saccharomyces cerevisiae YJM189	80.49	AJU57922.1	MKLSTVLLSAGLASTTLAQFSNSTSASSTDVTSSSSISTSSGSVTITSSEAPESDNGTSTAAPTETSTEAPTTAIPTNGTSTEAPTDTTSEAPTTAIPTNGTSTEAPTDTTTEAPTTALPTNGTSTEAPTDTTTEAPTTGLPTNGTTSAFPPTTSLPPSNTTTTPPYNPSTDYTTDYTVVTEYTTYCPEPTTFTTNGKTYTVTEPTTLTITDCPCTIEKPTTTSTTEYTVVTEYTTYCPEPTTFTTNGKTYTVTEPTTLTITDCPCTIEKPTTTSTTEYTVVTEYTTYCPEPTTFTTNGKTYTVTEPTTLTITDCPCTIEKPTTTSTTEYTVVTEYTTYCPEPTTFTTNGKTYTVTEPTTLTITDCPCTIEKSEAPESSVPVTESKGTTTKETGVTTKQ…	428	8	YES	VVTEYTTYCPEPTTFTTNGKTYTVTEPTTLTITDCPCTIEK	A derived strain isolated from distillery
Saccharomyces cerevisiae YJM193	80.49	AJU58624.1	MKLSTVLLSAGLASTTLAQFSNSTSASSTDVTSSSSISTSSGSVTITSSEAPESDNGTSTAAPTETSTEAPTTAIPTNGTSTEAPTDTTTEAPTTALPTNGTSTEAPTDTTTEAPTTGLPTNGTTTAFPPTTSLPPSNTTTTPPYNPSTDYTTDYTVVTEYTTYCPEPTTFTTNGKTYTVTEPTTLTITDCPCTIEKPTTTSTTEYTVVTEYTTYCPEPTTFTTNGKTYTVTEPTTLTITDCPCTIEKSEAPESSVPVTESKGTTTKETGVTTKQTTANPSLTVSTVVPVSSSASSHSVVINSNGANVVVPGALGLAGVAMLFL	304	7	YES	VVTEYTTYCPEPTTFTTNGKTYTVTEPTTLTITDCPCTIEK	A derived strain isolated from distillery
Saccharomyces cerevisiae YJM195	80.49	AJU59311.1	MKLSTVLLSAGLASTTLAQFSNSTSASSTDVTSSSSISTSSGSVTITSSEAPESDNGTSTAAPTETSTEAPTTAIPTNGTSTEAPTDTTTEAPTTALPTNGTSTEAPTDTTTEAPTTALPTNGTTTAFPPTTSLPPSNTTTTPPYNPSTDYTTDYTVVTEYTTYCPEPTTFTTNGKTYTVTEPTTLTITDCPCTIEKPTTTSTTEYTVVTEYTTYCPEPTTFTTNGKTYTVTEPTTLTITDCPCTIEKSEAPESFVPVTESKGTTTKETGVTTKQTTANPSLTVSTVVPVSSSASSHSVVINSNGANVVVPGALGLAGVAMLFL	304	7	YES	VVTEYTTYCPEPTTFTTNGKTYTVTEPTTLTITDCPCTIEK	A derived strain isolated from palm wine
Saccharomyces cerevisiae YJM195	78.05	AJV33472.1	MLSNTKLLLSLAMASTALGLVSNSSSSVIVVPSSDATIAGNDTATPAPEPSSAAPIFYNSTATATQYEVVSEFTTYCPEPTTFVTNGATFTVTAPTTLTITNCPCTIEKPTSETSISSTHDVETNSNAANARAIPGALGLAGAVMMLL	127	3	YES	VVSEFTTYCPEPTTFVTNGATFTVTAPTTLTITNCPCTIEK	A derived strain isolated from palm wine
Saccharomyces cerevisiae YJM270	80.49	AJU61376.1	MKLSTVLLSAGLASTTLAQFSNSTSASSTDVTSSSSISTSSGSVTITSSEAPESDNGTSTAAPTETSTEAPTTAIPTNGTSTEAPTDTTTEAPTTALPTNGTSTEAPTDTTTEAPTTGLPTNGTTSAFPPTTSLPPSNTTTTPPYNPSTDYTTDYTVVTEYTTYCPEPTTFTTNGKTYTVTEPTTLTITDCPCTIEKPTTTSTTEYTVVTEYTTYCPEPTTFTTNGKTYTVTEPTALTITDCPCTIEKSEAPESSVPVTESKGTTTKETGVTTKQTTANPSLTVSTVVPVSSSASSHSVVINSNGANVVVPGALGLAGVAMLFL	304	7	YES	VVTEYTTYCPEPTTFTTNGKTYTVTEPTTLTITDCPCTIEK	A derived strain isolated from wine
Saccharomyces cerevisiae YJM270	78.05	AJV34240.1	MLSNAKLLLSLAMASTALGLVSNSSSSVIVVPSSDATIAGNDTATPAPEPSSAAPIFYNSTATATQYEVVSEFTTYCPEPTTFVTNGATFTVTAPTTLTITNCPCTIEKPTSETSVSSTHAVETNSNAANARAIPGALGLAGAVMMLL	127	3	YES	VVSEFTTYCPEPTTFVTNGATFTVTAPTTLTITNCPCTIEK	A derived strain isolated from wine
Saccharomyces cerevisiae YJM271	80.49	AJU62088.1	MKLSTVLLSAGLASTTLAQFSNSTSASSTDVTSSSSISTSSGSVTITSSEAPESDNGTSTAAPTETSTEAPTTAIPTNGTSTEAPTDTTTEAPTTALPTNGTSTEAPTDTTTEAPTTALPTNGTSTEAPTDTTTEAPTTGLPTNGTTSAFPPTTSLPPSNTTTTPPYNPSTDYTTDYTVVTEYTTYCPEPTTFTTNGKTYTVTEPTTLTITDCPCTIEKPTTTSTTEYTVVTEYTTYCPEPTTFTTNGKTYTVTEPTTLTITDCPCTIEKSEAPESSVPVTESKGTTTKETGVTTKQTTANPSLTVSTVVPVSSSASSHSVVINSNGANVVVPGALGLAGVAMLFL	326	8	YES	VVTEYTTYCPEPTTFTTNGKTYTVTEPTTLTITDCPCTIEK	A derived strain isolated from brewery
Saccharomyces cerevisiae YJM428	80.49	AJU64176.1	MKLSTVLLSAGLASTTLAQFSNSTSASSTDVTSSSSISTSSGSVTITSSEAPESDNGTNTAAPTETSTEAPTTAIPTNGTSTEAPTDTTTEAPTTALPTNGTSTEAPTDTTTEAPTTGLPTNGTSTEAPTDTTTEAPTTALPTNGTSTEAPTDTTTEAPTTGLPTNGTTSAFPPTTSLPPSNTTTTPPYNPSTDYTTDYTVVTEYTTYCPEPTTFTTNGKTYTVTEPTTLTITDCPCTIEKPTTTSTTEYTVVTEYTTYCPEPTTFTTNGKTYTVTEPTTLTITDCPCTIEKSEAPESSVPVTESKGTTTKETGVTTKQTTANPSLTVSTVVPVSSSASSHSVVINSNGANVVVPGALGLAGVAMLFL	348	9	YES	VVTEYTTYCPEPTTFTTNGKTYTVTEPTTLTITDCPCTIEK	A derived strain of clinical isolate
Saccharomyces cerevisiae YJM451	80.49	AJU65604.1	MKLSTVLLSAGLASTTLAQFSNSTSASSTDVTSSSSISTSSGSVTITSSEAPESDNGTSTAAPTETSTEAPTTAIPTNGTSTEAPTDTTTEAPTTALPTNGTSTEAPTTAIPTNGTSTEAPTDTTTEAPTTALPTNGTSTEAPTDTTTEAPTTGLPTNGTTSAFPPTTSLPPSNTTTTPPYNPSTDYTTDYTVVTEYTTYCPEPTTFTTNGKTYTVTEPTTLTITDCPCTIEKPTTTSTTEYTVVTEYTTYCPEPTTFTTNGKTYTVTEPTTLTITDCPCTIEKSEAPESSVPVTESKGTTTKETGVTTKQTTANPSLTVSTVVPVSSSASSHSVVINSNGANVVVPGALGLAGVAMLFL	340	9	YES	VVTEYTTYCPEPTTFTTNGKTYTVTEPTTLTITDCPCTIEK	A derived strain of clinical isolate
Saccharomyces cerevisiae YJM456	80.49	AJU66999.1	MKLSTVLLSAGLASTTLAQFSNSTSASSTDVTSSSSISTSSGSVTITSSEAPESDNGTSTAAPTETSTEAPTTALPTNGTSTEAPTDTTTEAPTTALPTNGTSTEAPTDTTTEAPTTGLPTNGTTSAFPPTTSLPPSNTTTTPPYNPSTDYTTDYTVVTEYTTYCPEPTTFTTNGKTYTVTEPTTLTITDCPCTIEKPTTTSTTEYTVVTEYTTYCPEPTTFTTNGKTYTVTEPTTLTITDCPCTIEKSEAPESSVPVTESKGTTTKETGVTTKQTTANPSLTVSTVVPVSSSASSHSVVINSNGANVVVPGALGLAGVAMLFL	304	7	YES	VVTEYTTYCPEPTTFTTNGKTYTVTEPTTLTITDCPCTIEK	A derived strain of clinical isolate
Saccharomyces cerevisiae YJM470	80.49	AJU67716.1	MKLSTVLLSAGLASTTLAQFSNSTSASSTDVTSSSSISTSSGSVTITSSEAPESDNGTNTAAPTETSTEAPTTAIPTNGTSTEAPTDTTTEAPTTAIPTNGTSTEAPTDTTTEAPTTALPTNGTSTEAPTDTTTEAPTTGLPTNGTTSAFPPTTSLPPSNTTTTPPYNPSTDYTTDYTVVTEYTTYCPEPTTFTTNGKTYTVTEPTTLTITDCPCTIEKPTTTSTTEYTVVTEYTTYCPEPTTFTTNGKTYTVTEPTTLTITDCPCTIEKPTTTSTTEYTVVTEYTTYCPEPTTFTTNGKTYTVTEPTTLTITDCPCTIEKSEAPESSVPVTESKGTTTKETGVTTKQTTANPSLTVSTVVPVSSSASSHSVVINSNGANVVVPGALGLAGVAMLFL	377	8	YES	VVTEYTTYCPEPTTFTTNGKTYTVTEPTTLTITDCPCTIEK	A derived strain of clinical isolate
Saccharomyces cerevisiae YJM470	78.05	AJV36491.1	MLSNAKLLLSLAMASTALGLVSNSSSSVIVVPSSDATIAGNDTATPAPEPSSAAPIFYNSTATATQYEVVSEFTTYCPEPTTFVTNGATFTVTAPTTLTITNCPCTIEKPTSETSASSTHDVETNSNGANARAIPGALGLAGAVMMLL	127	3	YES	VVSEFTTYCPEPTTFVTNGATFTVTAPTTLTITNCPCTIEK	A derived strain of clinical isolate
Saccharomyces cerevisiae YJM627	80.49	AJU70529.1	MKLSTVLLSAGLASTTLAQFSNSTSASSTDVTSSSSISTSSGSVTITSSEAPESDNGTSTAAPTETSTEAPTTAIPTNGTSTEAPTDTTTEAPTTALPTNGTSTEAPTDTTTEAPTTALPTNGTSTEAPTDTTTEAPTTALPTNGTTTAFPPTTSLPPSNTTTTPPYNPSTDYTTDYTVVTEYTTYCPEPTTFTTNGKTYTVTEPTTLTITDCPCTIEKPTTTSTTEYTVVTEYTTYCPEPTTFTTNGKTYTVTEPTTLTITDCPCTIEKSEAPESSVPVTESKGTTTKETGVTTKQTTANPSLTVSTVVPVSSSASSHSVVINSNGANVVVPGALGLAGVAMLFL	326	8	YES	VVTEYTTYCPEPTTFTTNGKTYTVTEPTTLTITDCPCTIEK	A derived lab strain
Saccharomyces eubayanus	80.49	XP_018223646.1	MKFSTVLLSAGLASTTLAQFSNSTAASSTSSSSSSVSITSSATSDADNGTTTAIPTDAPTTALPTNGTTTDVPPTTSEAPTTQLPTNGTTSAFPPTSSLGPSNTTSTPPYDPSTSYTTDFTVVTEYTTYCPEPTTFTQNGKTYTVTEPTTLTITDCPCTIEKPTTTSTTEYTVVTEYTTYCPEPTTFTQNGKTYTATEPTTFTITDCPCTVEKTETPKSSAAPSTVKPSHSISTVVPVPSSTSSHSVVINSNGANAVVPGALGLAGVAMLFL	252	5	YES	VVTEYTTYCPEPTTFTQNGKTYTVTEPTTLTITDCPCTIEK	A cryotolerant type of yeast, is most likely the parent of the lager brewing yeast
Saccharomyces eubayanus	78.05	XP_018222816.1	MLSNAKFLLPLAMASTAFGLVSNSSSSVIVAPSSDAFIGGNGTATSSSVPVFYNSTATTTQYEVVSEFTTYCPEPTTFVTNNATYTVTAPTTLTVTNCPCTIEKPTSKTTASSTHDVETNVNAANGKVIPNALGLAGAVMMLL	122	4	YES	VVSEFTTYCPEPTTFVTNNATYTVTAPTTLTVTNCPCTIEK	A cryotolerant type of yeast, is most likely the parent of the lager brewing yeast
Saccharomyces kudriavzevii IFO 1802	80.49	EJT41632.1	MKFSTVLLSAGLASTTLAQFSNSTAASSTDVSSSSTSSSSVIITSSEAPESDNGTSTVAPTEAPTEAPTTALPTNGTSTEAPTEAPTTALPTNGTSTEAPTEAPTTALPTNGTTSAFPPTTSLPPSNTTTIPPYNPSTELTTEYTVVTEYTTYCPEPTTFTTNGKTYTVTEPTTLTITDCPCTIEKPTTTSTTEYTVVTEYTTYCPEPTTFTTNGKTYTVTEPTTLTITDCPCTIEKSEAPEPSITVTESKGATTEPSTAKPSTAKPSTGKPSTAQPSVTVSTVAPVSPSASSHSIVINSNGANVVVPGALGLAGVAMLFL	301	7	YES	VVTEYTTYCPEPTTFTTNGKTYTVTEPTTLTITDCPCTIEK	A species of yeast in the Saccharomyces sensu stricto complex
Saccharomyces kudriavzevii IFO 1802	78.05	EJT44749.1	MASSAFGLVSNSSSSVIAAPSSDAIIAGNNTATPAPEPSSAVPPFYNSTATTTQYEVVSEFTTYCPEPTTFVTNNATYTVTAPTTLTVTNCPCTIEKPASETSASSTHDVGTNSNAANAKVIPSALGLFGAVMMLL	115	4	YES	VVSEFTTYCPEPTTFVTNNATYTVTAPTTLTVTNCPCTIEK	A species of yeast in the Saccharomyces sensu stricto complex
Saccharomyces paradoxus	80.49	XP_033765326.1	MKFSTVLLSAGLASTTLAQFSNSTSASSTDVTSSTSSGSVTITSSEAPESDNGTSTAAPTEAPTEAPTTAIPTNGTSTEAPTEAPTTALPTNGTSTEAPTEAPTTALPTNGTSTESPTVLPTTSLPPSNTTTTPPYNPSTDYTTDYTVVTEYTTYCPEPTTFTTNGKTYTVTEPTTLTITDCPCTIEKPTTTSTTEYTVVTEYTTYCPEPTTFTTNGKTYTVTEPTTLTITDCPCTIEKSEAPESSAPVTESKGTTTKETGATTKHTTANPSLTVSTVVPVPSSASSHSVVINSNGANVVVPGALGLAGVAMLFL	295	8	YES	VVTEYTTYCPEPTTFTTNGKTYTVTEPTTLTITDCPCTIEK	A wild yeast and the closest known species to Saccharomyces cerevisiae.
Saccharomyces paradoxus	80.49	XP_033765968.1	MLSNAKFLLSLAMASTALGLVSNSSSSVIVVPSSDATIAGNDTATPAPEPSSTASVFYNSTATTTQYEVVSEFTTYCPEPTTFVTNNATYTVTAPTTLTITNCPCTIEKPTSETSVSSTHDVETNSNGANAKVIPGALGLAGAVMMLL	127	4	YES	VVSEFTTYCPEPTTFVTNNATYTVTAPTTLTITNCPCTIEK	A wild yeast and the closest known species to Saccharomyces cerevisiae.
Saccharomyces pastorianus	75.61	QID79241.1	MLSNAKLLLSLAMASTALGLVSNSSSSVIVVPSSDATIAGNDTATPAPEPSSAAPIFYNSTATATQYEVVSEFTTYCPEPTTFVTNGATFTVTAPTTLIITNCPCTIEKPTSETSVSSTHDVETNSNGANARAIPGALGLAGAVMMLL	127	3	YES	VVSEFTTYCPEPTTFVTNGATFTVTAPTTLIITNCPCTIEK	A yeast used industrially for the production of lager beer
Saccharomyces pastorianus	80.49	QID83420.1	MKFSTVLLSAGLASTTLAQFSNSTAASSTSSSSSSVSITSSATSDADNGTTTAIPTDAPTTALPTNGTTTDVPPTTSEAPTTQLPTNGTTSAFPPTSSLGPSNTTSTPPYDPSTSYTTDFTVVTEYTTYCPEPTTFTQNGKTYTVTEPTTLTITDCPCTIEKPTTTSTTEYTVVTEYTTYCPEPTTFTQNGKTYTATEPTTFTITDCPCTVEKTETPKSSAAPSTVKPSHSISTVVPVSSSTSSHSVVINSNGANAVVPGALGLAGVAMLFL	252	5	YES	VVTEYTTYCPEPTTFTQNGKTYTVTEPTTLTITDCPCTIEK	A yeast used industrially for the production of lager beer
Sodiomyces alkalinus F11	70.73	XP_028465522.1	MKFSVAVVLSAAAGAMAGFARNNVTYVTEVVSEYVTYCPEPTTITHGDHTYTVTEATTLTITDCPCTITKPVIISSVVSCHDCPSSVPIPPPVISIPSNQTATWETVVPTLPVEPTPSDDQPITVPTAGAGKLAALSGAGLAGVFGIAAFIL	129	2	YES	VVSEYVTYCPEPTTITHGDHTYTVTEATTLTITDCPCTITK	A holomorphic alkaliphilic filamentous fungus
Sporothrix brasiliensis 5110	70.73	XP_040621090.1	MKFSVASLLALATAVSAGSNVTYTTEVVTALTTYCPEATTLTHNGKTYTITSATTLTITDCPCTVTKPVTTATTVSCTTPYNNATVTHTKGTASYTPTQSAVVTAGAGKVMLSGAAGVIAVGAAILL	105	2	YES	VVTALTTYCPEATTLTHNGKTYTITSATTLTITDCPCTVTK	Human pathogen, similar to other species in Sporothrix genus, this fungus causes the disease sporotrichosis.
Sporothrix insectorum RCEF 264	70.73	OAA68121.1	MQFSVATVLALATAVSAGISNVTYTTEVVTALTTYCPEATTLTHNGKTYTVSEATTLTITDCPCTLTKPVTTATTVSCSTTPYSNATISYTATKATIAPSAKPSSVVTSGAGKGALLSGAAGAIALGAALLL	110	2	YES	VVTALTTYCPEATTLTHNGKTYTVSEATTLTITDCPCTLTK	Entomopathogenic fungus
Sporothrix schenckii 1099-18	70.73	XP_016591512.1	MKFSVASLLALATAVSAGSNVTYTTEVVTALTTYCPEATTLTHNGKTYTITSATTLTITDCPCTVTKPVTTATTVSCTTPYNNATVSHTKGTASYTPTQSAVVTAGAGKVMLSGAAGVIAVGAAILL	105	2	YES	VVTALTTYCPEATTLTHNGKTYTITSATTLTITDCPCTVTK	Human pathogen, can infect humans as well as animals and is the causative agent of sporotrichosis
Trichoderma reesei	65.85	TrQ_007279-T1	MRTAQAVLVSLVGMAAAGSIYLPPPQDNAAVADGAWEQQVEVPTYEIKPQKHEDHKENAYPTPDEGNKQWGHGDEEEKKK GEEEKGAKEWEHHGEEEDKKKEKDPKEWEHHDDKDKSKEGESKEWENKDDKKKEDEKKKEGESKEWENKDDKKKEDDKKK EGESKEWENKDDKKKEDDKKNEWENKDDKAKEDDKKKEDDKKNEWENKDKEAEGKEWEASKGQWQNGGHEWKQHNQTAVT TTKVVSQYTTYCPEPTTFTFNQKTFTVTEATTITITDCPCTVVEPCETGAVKPSHIEVKPAPPVHSGNAKPEEPKPHGGE GEDWNNKSHGGEGKPTPPPVVISGAADKLVHIGAAIFGALLVGVVAL	344	1	YES	VVSQYTTYCPEPTTFTFNQKTFTVTEATTITITDCPCTVVE	A mesophilic and filamentous fungus
Trichoderma virens	68.29	TRIVIDRAFT_173869-t45_1	MRTVQAVLVSLVGFAAAGNIGLRTPGDAGVQGYSAPSLPSYPIDPPKEHEWEHDEHDDPEWDDKDKDAKEYDDEEKDYDD EKDAKEYDDKKEYDDKDKDAKEYDDKKEGDDKKEDDKKEWDGKDKDDDKDHKWDGHWDGHEQYQNKWNHTSKAWEASTTT KVVSHYTTYCPEPTTITVNSKTYTVTKATTLTITDCPCTIVEPCPTETVKPPPKWDGQKPDDGKKPEDGKKPEDHKEWDG KKPEDGKKPEGGWDKPHDPNGPPHPPPVVVSGASSGMVHIGAAVFGALLVGVMAL	272	1	YES	VVSHYTTYCPEPTTITVNSKTYTVTKATTLTITDCPCTIVE	A fungal plant pathogen
Uncinocarpus reesii	65.85	UREG_00879-t34_1	MRFSVAASLALAAGASATIINPTGASVITEVVTQYTTYCPGPTTITHGTNTYTVTEATTLTITDCPCTVTRPIITSTVSE CNDCPAPSGTGVIPPPVEPPVYPNGTAPAPPAGTGNVPSSTVPSPPDFTGAASRMVAGAGAALAGVLGVAFLL	130	2	YES	VVTQYTTYCPGPTTITHGTNTYTVTEATTLTITDCPCTVTR	A species of saprotrophic microfungi that grows in soil and on keratinous materials such as hair, feathers and skin
Verticillium alfalfae VaMs.102	75.61	XP_003008678.1	MKYSAATVLAAATAVMAGAYGNNVTYTTEVVEVYTTYCPEPTTLTHGDKTYTITKPTTLTITDCPCTISKPVLTTSVVECHDCAPPAKPTYTAPAVPHVPAPVPGHNQTTTKVVVPVPTTKAPETVPTAGAGKVAALSGAGLAGVLGLAAFVL	130	2	YES	VVEVYTTYCPEPTTLTHGDKTYTITKPTTLTITDCPCTISK	A fungal plant pathogen
Verticillium dahliae	73.17	PNH38790.1	MKYSAATVLAAATAVMAGAYGHNNVTYTTEVVEVYTTYCPEPTTLTHGDKTYTITSATTLTITDCPCTISKPVLTTSVVECHNCAPPPKPTYTAPGVPHVPAPVPGHNQTTKVVVPAPTTQAPETVPTAGAGKVAALSGAGLAGVLGLAAFVL	130	1	YES	VVEVYTTYCPEPTTLTHGDKTYTITSATTLTITDCPCTISK	A fungal plant pathogen
Verticillium dahliae VdLs.17	73.17	XP_009651257.1	MKYSAATVLAAATAVMAGAYGHNNVTYTTEVVEVYTTYCPEPTTLTHGDKTYTITSATTLTITDCPCTISKPVLTTSVVECHNCAPPPKPTYTAPGVPHVPAPVPGHNQTTTKVVVPAPTTQAPETVPTAGAGKVAALSGAGLAGVLGLAAFVL	131	1	YES	VVEVYTTYCPEPTTLTHGDKTYTITSATTLTITDCPCTISK	A fungal plant pathogen
Verticillium longisporum	75.61	KAG7109827.1	MKYSAATVLAAATAVMAGAYGNNVTYTTEVVEVYTTYCPEPTTLTHGDKTYTITKPTTLTITDCPCTISKPVLTTSVVECHNCAPQPKPTYTAPPVPYVPAPVPGHNQTTTKVVVPAPTTQAPETVPTAGAGKVAALSGAGLAGVLGLAAFVL	130	1	YES	VVEVYTTYCPEPTTLTHGDKTYTITKPTTLTITDCPCTISK	A fungal plant pathogen also known as Verticillium Wilt
Verticillium longisporum	75.61	KAG7134723.1	MKYSAATVLAAATAVMAGAYGNNVTYTTEVVEVYTTYCPEPTTLTHGDKTYTITKPTTLTITDCPCTISKPVLTTSVVECHDCAPPAKPTYTAPAVPHVPAPVPGHNQTTTKVPVVPVPTTGAPETVPTAGAGKVAALSGAGLAGVLGLAAFVL	131	2	YES	VVEVYTTYCPEPTTLTHGDKTYTITKPTTLTITDCPCTISK	A fungal plant pathogen also known as Verticillium Wilt
Verticillium longisporum	73.17	CRK34393.1	MKYSAATVLAAATAVMAGAYGNNVTYTTEVVEVYTTYCPEPTTLTHGDKTYTITKPTTLTITDCPCTISKPYSAATVLAAATAVMAGAYGNNVTYTTEVVEVYTTYCPEPTTLTHGDKTYTITKPTTLTITDCPCTISKPVLTTSVVECHDCAPPAKPTYTAPAVPHVPAPVPGHNQTTTKVPVVPVPTTGAPETVPTAGAGKVAALSGAGLAGVLGLAAFVASNTSAVLAPPTAVMAGAYGHNNVTYTTEVVEVYTTYCPEPTTLTHGDKTYTITSATTLTITDCPCTISKPVLTTSVVECHNCAPQPKPTYTAPPVPYVPAPVPGHNQTTTKVXKYSAATVLAAATAVMAGAYGNNVTYTTEVVEVYTTYCPEPTTLTHGDKTYTITSATTLTITDC…	465	6	YES	VVEVYTTYCPEPTTLTHGDKTYTITSATTLTITDCPCTISK	A fungal plant pathogen also known as Verticillium Wilt
Verticillium longisporum	72.5	CRK40857.1	MKYSAATVLAAATAVMAGAYGHNNVTYTTEVVEVSTYCPEPTTLTHGDKTYTITSATTLTITDCPCTISKPVLTTSVVECHDCAPPAKPTYTAPAVPHVPAPVPGHNQTTTKVPVVPVPTTGAPETVPTAGAGKVAALSGAGLAGVLGLAAFPVLTTSVVECHNCAPQPKPTYTAPPVPYVPAPVPGHNQTTTKVVVPAPTTQAPETVPTAGAGKVAALSGAGLAGVLGLAAFVL	212	2	YES	VVEVSTYCPEPTTLTHGDKTYTITSATTLTITDCPCTISKP	A fungal plant pathogen also known as Verticillium Wilt
Verticillium nonalfalfae	75.61	XP_028492773.1	MKYSAATVLAAATAVMAGAYGNNVTYTTEVVEVYTTYCPEPTTLTHGDKTYTITKPTTLTITDCPCTISKPVLTTSVVECHDCAPPAKPTYTAPAVPHVPAPVPGHNQTTTKVVVPVPTTEAPETVPTAGAGKVAALSGAGLAGVLGLAAFVL	130	2	YES	VVEVYTTYCPEPTTLTHGDKTYTITKPTTLTITDCPCTISK	A fungal plant pathogen
Wickerhamiella sorbophila	76.32	XP_024666804.1	MKFTLLISAILACASAASNTTAVTSTNVTTSTEVVTEYTTYCPEPTTFTEGNKTYTATEPTTITVTDCPCTRTHTFTTQFVTVCGSAAPTMEPPAGPSTSVLLANGASAVGPSLLSLGLAVLFFY	105	3	YES	VVTEYTTYCPEPTTFTEGNKTYTATEPTTITVTDCPCTRTH	Yeast, produce dicarboxylic acids (DCAs)
Zymoseptoria brevis	70.73	KJY01361.1	MYKFAFAALVGAVTAAQAPAYGETPPTYQAPSAPSYGSSAIVTSTHESASAPAYHPAPSEYHNTVPIYSGETSTKKSPPKYETTTKPYYVLPPPVYQTLPANGTATKTHPASYTTSAPASDCAKECVKQYRACQVAPDANQSFCASELAECVKYNPFDNSGSFVTPTACSSAVSTPPAYTTTTVTEIVSTLTTYCPEPTTFTHGTQTYTVTSATTLTITDCPCTLTKTTSVPVAPTHPVVVVPSPSKPVEDHPTPVAPKPETPQPEAPKPEAPKPTNEVHPAPPAVTPVQQIPDGQIQNPASASAPAPAPAPASSSAAPAPAPPAGTPVQQIPDGQIQNPASAPAPAPAPSSPAAPPASPAAPPAAPAVCPPAQTVTVTVTAPAAPAGTPVQQIPDGQI…	427	1	YES	IVSTLTTYCPEPTTFTHGTQTYTVTSATTLTITDCPCTLTK	A fungal plant pathogen
Zymoseptoria tritici ST99CH_1E4	68.29	SMR50622.1	MYKFAFAALVGAVTAAQAPAYGETPPTYQAPSAPSYGSSANATSTHESATAPAYHPAPSEYHQTVPIYSGETSTKKSPPKYETTTKPYYVLPPPVYQTLPANGTATKTHPASYTTSAPASDCAKECVKQYRACQVAPDANQSFCASKLAECVKYNPFDNSGSFVTPTACSSAVSTPPAYTTTTVTEIVSTLTTYCPQPTTFTHGTQTYTVTSATTLTITDCPCTLTKTTSVPVAPTHPVVVVPSPSKPVEVHPTPVAPKPETPKPETPQPEAPKPTNEVHPAPSAPAPAPPAGTPVQQIPDGQIQNPASAPAPAPAPSSAAPAPAPPAGTPVQQIPDGQIQNPASAPAPAPSSPAPAPSSPAAPPASPAAPPAAPVACPPAETVTVTVTAPAAPAGTPV…	457	2	YES	IVSTLTTYCPQPTTFTHGTQTYTVTSATTLTITDCPCTLTK	A fungal plant pathogen
Zymoseptoria tritici ST99CH_3D7	58.54	SMQ52725.1	MKFSTVLPFAAGVLAQLETTSIDLGSATSALESATSATSALESSLTSLDVSATSALSSALESLSSASGDESSSTTATEASTTDSSSASDASSTDASSTDTSSTDSSATETTSTESSSETVTTTTDGATDPTDISTTLPVVITTSTSAGLNTSSTTISPNGTTTSTSASSATTTTAAPLATLATFTLEIEGIIGLDGAIGAVRLGFFQFAIDFTASILALLEDGSVVDGAGLAFSVPSSRGLRRRQESAAGSRIFLIDPADADYETCVCSLSDTNELNCDCDGLAGFQVGTTDPYVGILGIGDVDADGFVDFIPVVVIDEDNTSTTTTGTAGGDATLTAPIYGSTGGAGAPSYSTEVVDQFTTYCPHPTTLTYASQTYVVTEATTLTVTNCPCTITKPVE…	531	2	YES	VVDQFTTYCPHPTTLTYASQTYVVTEATTLTVTNCPCTITK	A fungal plant pathogen

## Sheet: Statistics of the genus & speci
Table S3 Information of the proteins with conserverd fragment.
Statistics of the genus & species
Species		Pathogenic species	Counts		Genus
Candida glabrata		Human pathogen	18		Fusarium
Akanthomyces lecanii RCEF 1005		Plant pathogen	43		Saccharomyces
Aplosporella prunicola CBS 121167		Insect pathogen	13		Metarhizium
Aureobasidium pullulans EXF-150		Bat pathogen	1		Verticillium
Brettanomyces bruxellensis		Total pathogeic species: 75			Sporothrix
Candida albicans					Lachancea
Candida auris					Komagataella
Cladophialophora carrionii					Candida
Cladophialophora immunda					Pseudogymnoascus
Cladophialophora psammophila					Cladophialophora
Claviceps purpurea					Zymoseptoria
Coccidioides posadasii					Plectosphaerella
Colletotrichum graminicola					Pichia
Coniosporium apollinis CBS 100218					Naumovozyma
Cordyceps fumosorosea ARSEF 2679					Cordyceps
Cordyceps javanica					Exophiala
Cryomyces minteri					Trichoderma
Cyberlindnera fabianii					Wickerhamiella
Cylindrodendrum hubeiense					Sodiomyces
Debaryomyces hansenii					Pochonia
Diaporthaceae sp. PMI_573					Ophiostoma
Diaporthe helianthi					Nadsonia
Exophiala oligosperma strain					Neonectria
Exophiala spinifera					Moelleriella
Fonsecaea pedrosoi					Kuraishia
Fusarium avenaceum					Ilyonectria
Fusarium coffeatum					Grosmannia
Fusarium culmorum					Glarea
Fusarium decemcellulare					Gaeumannomyces
Fusarium duplospermum					Diaporthe
Fusarium equiseti					Diaporthaceae
Fusarium euwallaceae					Cylindrodendrum
Fusarium flagelliforme					Cyberlindnera
Fusarium floridanum					Cryomyces
Fusarium graminearum PH-1					Coniosporium
Fusarium kuroshium					Brettanomyces
Fusarium langsethiae					Aureobasidium
Fusarium oligoseptatum					Aplosporella
Fusarium poae					Akanthomyces
Fusarium pseudograminearum					Neurospora
Fusarium solani					Colletotrichum
Fusarium solani-melongenae					Coccidioides
Fusarium sp. AF-6					Claviceps
Fusarium sp. FIESC RH6					Rhinocladiella
Fusarium sp. NRRL 66182					Pyricularia
Fusarium sporotrichioides					Uncinocarpus
Fusarium tricinctum					Raffaelea
Fusarium vanettenii 77-13-4					Fonsecaea
Fusarium venenatum					Debaryomyces
Fusarium zealandicum					Total genera: 49
Gaeumannomyces tritici R3-111a-1
Glarea lozoyensis 74030
Grosmannia clavigera kw1407
Ilyonectria robusta
Komagataella kurtzmanii
Komagataella pastoris
Komagataella phaffii GS115
Kuraishia capsulata CBS 1993
Lachancea dasiensis
Lachancea fermentati
Lachancea mirantina
Metarhizium anisopliae
Metarhizium brunneum
Metarhizium guizhouense ARSEF 977
Metarhizium humberi
Metarhizium majus ARSEF 297
Metarhizium rileyi RCEF 4871
Metarhizium robertsii
Moelleriella libera RCEF 2490
Nadsonia fulvescens var. elongata DSM 6958
Naumovozyma castellii CBS 4309
Naumovozyma dairenensis CBS 421
Neonectria ditissima
Neurospora tetrasperma
Ophiostoma piceae UAMH 11346
Pichia kudriavzevii
Pichia membranifaciens
Plectosphaerella cucumerina
Plectosphaerella plurivora
Pochonia chlamydosporia 170
Pseudogymnoascus destructans
Pseudogymnoascus sp. VKM F-4519 (FW-2642)
Pseudogymnoascus verrucosus
Pyricularia oryzae
Raffaelea lauricola
Rhinocladiella mackenziei
Saccharomyces arboricola H-6
Saccharomyces bayanus
Saccharomyces boulardii (nom. inval.)
Saccharomyces cerevisiae
Saccharomyces eubayanus
Saccharomyces kudriavzevii IFO 1802
Saccharomyces paradoxus
Saccharomyces pastorianus
Sodiomyces alkalinus F11
Sporothrix brasiliensis 5110
Sporothrix insectorum RCEF 264
Sporothrix schenckii 1099-18
Trichoderma reesei
Trichoderma virens
Uncinocarpus reesii
Verticillium alfalfae VaMs.102
Verticillium dahliae
Verticillium longisporum
Verticillium nonalfalfae
Wickerhamiella sorbophila
Zymoseptoria brevis
Zymoseptoria tritici
Total species: 108
